# Supplementary material for: Setd1a Loss-of-function Disrupts Epigenetic Regulation of Ribosomal Genes via Altered DNA Methylation
Source: Schizophr Bull. 2025 Jun 12;52(2):sbaf091. doi: 10.1093/schbul/sbaf091 (PMC12996923; doi:10.1093/schbul/sbaf091)
Supplement: sbaf091_suppl_Supplementary_Tables [file sbaf091_suppl_supplementary_tables.xlsx]

## Sheet: Index
Supplementary Tables Index
Table	Description
Supplementary Table S1	Differentially methylated positions: Het vs WT (all ages) and Age x Genotype interaction
Supplementary Table S2	Differentially methylated genes
Supplementary Table S3	Differentially methylated regions
Supplementary Table S4	Gene ontology (GO) analysis of genes annotated to differentially methylated positions
Supplementary Table S5	Gene ontology (GO) analysis of genes annotated to hypomethylated regions
Supplementary Table S6	Gene ontology (GO) analysis of genes annotated to hypermethylated regions
Supplementary Table S7	Gene ontology (GO) analysis of genes annotated to differentially methylated positions via promoter regions
Supplementary Table S8	Gene set enrichment analysis of gene biotypes characterising differentially methylated genes
Supplementary Table S9	Gene ontology (GO) analysis of genes sharing differentially methylated probes with snoRNAs

## Sheet: Supplementary Table S1
probeID	Name	CHR	MAPINFO	het-wt_Estimate	het-wt_Std. Error	het-wt_t.value	het-wt_P	het-wt_P.bonf	ageXgeno_cat_F	ageXgeno_cat_Pr(>F)	ageXgeno_cat_P.FDR	ageXgeno_cat_P.bonf
cg29217689_59809524	cg29217689	11	6626838	0.113975	0.0050333	22.6441	1.15232e-23	3.02037e-18	1.58108	0.201706	0.999895	1
cg44786110_65606882	cg44786110	7	81343173	-0.0662108	0.00345119	-19.1849	3.8201e-21	1.00129e-15	3.41585	0.0188312	0.999895	1
cg33561697_71723935	cg33561697	15	80081207	-0.106805	0.00566049	-18.8686	6.77696e-21	1.77632e-15	3.41915	0.0187534	0.999895	1
cg33561688_84784928	cg33561688	15	80080548	-0.0854207	0.00480733	-17.7688	5.29257e-20	1.38725e-14	0.860021	0.497731	0.999895	1
cg32240329_63798886	cg32240329	14	20387292	-0.06548	0.00369494	-17.7215	5.79464e-20	1.51884e-14	0.631527	0.643404	0.999895	1
cg44240909_40641944	cg44240909	7	13025767	-0.0650292	0.00379989	-17.1134	1.89104e-19	4.95664e-14	2.50685	0.0601921	0.999895	1
cg30235556_39652135	cg30235556	11	116850947	-0.0729203	0.0042934	-16.9843	2.44125e-19	6.39882e-14	2.06989	0.106494	0.999895	1
cg40523163_89653965	cg40523163	3	153910806	-0.108812	0.00641986	-16.9493	2.61686e-19	6.8591e-14	6.81446	0.000385561	0.999895	1
cg33942879_61705100	cg33942879	16	15636185	-0.0471344	0.00289496	-16.2815	1.00646e-18	2.63806e-13	1.91396	0.13062	0.999895	1
cg29496933_58806282	cg29496933	11	48801722	-0.0720438	0.00443722	-16.2363	1.10443e-18	2.89485e-13	0.941021	0.452137	0.999895	1
cg36131254_59628135	cg36131254	19	8725329	-0.0599306	0.003695	-16.2194	1.14334e-18	2.99682e-13	2.03356	0.111683	0.999895	1
cg42330445_5656583	cg42330445	5	77308685	-0.0885598	0.00554274	-15.9776	1.88418e-18	4.93866e-13	2.38242	0.0707765	0.999895	1
cg39842321_64749990	cg39842321	3	65955215	-0.0530436	0.00340684	-15.5697	4.43361e-18	1.1621e-12	0.80038	0.533426	0.999895	1
cg36153124_22764571	cg36153124	19	10947805	-0.0658084	0.00422709	-15.5682	4.44746e-18	1.16573e-12	1.00116	0.420465	0.999895	1
cg44195762_61740387	cg44195762	7	4813502	0.0981496	0.00636231	15.4267	6.00816e-18	1.57481e-12	1.29634	0.290981	0.999895	1
cg32275335_88737889	cg32275335	14	24493726	-0.0591277	0.00383579	-15.4147	6.16414e-18	1.61569e-12	4.23142	0.00691903	0.999895	1
cg28340987_14758295	cg28340987	10	34283178	-0.0871247	0.00569874	-15.2884	8.07714e-18	2.11712e-12	8.00635	0.000116412	0.887029	1
cg47221629_18779941	cg47221629	9	106885247	-0.112897	0.00750072	-15.0515	1.34698e-17	3.5306e-12	1.89539	0.133835	0.999895	1
cg29203997_9730231	cg29203997	11	5540941	-0.0604809	0.00415427	-14.5587	3.97669e-17	1.04234e-11	0.413004	0.798022	0.999895	1
cg33561687_88621463	cg33561687	15	80080533	-0.0745734	0.00521244	-14.3068	6.98644e-17	1.83123e-11	3.72267	0.0128566	0.999895	1
cg43880552_60786125	cg43880552	6	115807166	-0.0594534	0.00416014	-14.2912	7.23614e-17	1.89668e-11	3.3564	0.0202901	0.999895	1
cg47221636_72628584	cg47221636	9	106885391	-0.100571	0.00704799	-14.2694	7.59995e-17	1.99204e-11	1.55861	0.207674	0.999895	1
cg32095849_46617545	cg32095849	13	113617078	-0.0650579	0.00457174	-14.2304	8.29908e-17	2.17529e-11	1.63567	0.187887	0.999895	1
cg47872940_81759173	cg47872940	20	101256048	-0.120778	0.00851654	-14.1816	9.26908e-17	2.42954e-11	5.06379	0.00260454	0.999895	1
cg42414782_19691434	cg42414782	5	92081964	-0.0507669	0.00359164	-14.1348	1.03069e-16	2.70157e-11	1.15472	0.347899	0.999895	1
cg33529404_13724493	cg33529404	15	77955554	-0.0442802	0.00313558	-14.1218	1.06136e-16	2.78194e-11	1.80668	0.150308	0.999895	1
cg38878208_90777838	cg38878208	2	120729568	-0.0815341	0.00584874	-13.9405	1.60521e-16	4.20745e-11	0.886566	0.482419	0.999895	1
cg32095838_31738393	cg32095838	13	113616901	-0.0582552	0.00424253	-13.7313	2.59869e-16	6.81148e-11	0.980516	0.431128	0.999895	1
cg37179872_50801312	cg37179872	1	86488286	0.0724266	0.00532396	13.6039	3.4931e-16	9.15584e-11	3.8557	0.010916	0.999895	1
cg33947532_3781115	cg33947532	16	16304622	-0.089803	0.00663697	-13.5307	4.14333e-16	1.08602e-10	0.865933	0.49429	0.999895	1
cg33026151_61701532	cg33026151	15	5117806	-0.107154	0.00807189	-13.275	7.56182e-16	1.98204e-10	1.9682	0.121665	0.999895	1
cg34866388_72653201	cg34866388	17	34604866	0.060163	0.00457593	13.1477	1.02303e-15	2.68149e-10	3.37347	0.0198596	0.999895	1
cg35181753_59795852	cg35181753	17	71597599	-0.0752472	0.00574942	-13.0878	1.18029e-15	3.09369e-10	1.97427	0.120701	0.999895	1
cg34064861_21733114	cg34064861	16	30387171	-0.0475397	0.00364964	-13.0259	1.36872e-15	3.58759e-10	0.708407	0.591816	0.999895	1
cg44786118_58693352	cg44786118	7	81343528	-0.0921603	0.00708041	-13.0162	1.40074e-15	3.6715e-10	2.39768	0.0693821	0.999895	1
cg45076746_26606224	cg45076746	7	121706210	-0.0589332	0.00453148	-13.0053	1.43806e-15	3.76934e-10	0.86954	0.492199	0.999895	1
cg31358928_3619479	cg31358928	13	24833249	-0.0435093	0.00337125	-12.906	1.82589e-15	4.78587e-10	1.16922	0.341643	0.999895	1
cg32460391_63770310	cg32460391	14	49173866	-0.0395781	0.00307451	-12.873	1.97731e-15	5.18276e-10	2.43503	0.066087	0.999895	1
cg44719855_64603354	cg44719855	7	73537279	0.0522137	0.00412975	12.6433	3.45392e-15	9.05315e-10	1.0024	0.419831	0.999895	1
cg47221615_76803948	cg47221615	9	106884775	-0.0704524	0.00560047	-12.5797	4.03514e-15	1.05766e-09	1.83142	0.145522	0.999895	1
cg39738478_60674963	cg39738478	3	51415321	0.0455204	0.00365382	12.4583	5.43824e-15	1.42543e-09	1.64869	0.18473	0.999895	1
cg34866390_47719276	cg34866390	17	34604881	0.0547414	0.00440486	12.4275	5.86759e-15	1.53797e-09	0.547989	0.701693	0.999895	1
cg45110849_91752219	cg45110849	7	125706401	-0.0513028	0.00415102	-12.3591	6.94967e-15	1.82159e-09	0.730902	0.577179	0.999895	1
cg40159444_58662130	cg40159444	3	107331132	-0.0563314	0.00463396	-12.1562	1.15168e-14	3.0187e-09	2.29763	0.079057	0.999895	1
cg31134808_16777458	cg31134808	12	110694689	-0.0717464	0.00597553	-12.0067	1.67656e-14	4.39446e-09	0.365117	0.831717	0.999895	1
cg28654498_50706284	cg28654498	10	75062020	-0.0435376	0.00362964	-11.995	1.72674e-14	4.52599e-09	1.1368	0.355764	0.999895	1
cg29900864_53652383	cg29900864	11	88205058	0.0412092	0.00344397	11.9656	1.85969e-14	4.87448e-09	0.356986	0.837357	0.999895	1
cg34777972_60749894	cg34777972	17	27633209	-0.0506481	0.00423477	-11.9601	1.88602e-14	4.94349e-09	1.61249	0.193641	0.999895	1
cg42414785_3617176	cg42414785	5	92082043	-0.0998496	0.00837109	-11.9279	2.04577e-14	5.36222e-09	3.10994	0.0277076	0.999895	1
cg39284347_11617114	cg39284347	2	167065118	-0.0575345	0.00484234	-11.8816	2.30063e-14	6.03023e-09	1.62473	0.190582	0.999895	1
cg36402381_68692292	cg36402381	19	41895182	-0.052434	0.00445142	-11.7792	2.98505e-14	7.82418e-09	0.490924	0.74235	0.999895	1
cg29324033_42668855	cg29324033	11	23258032	-0.0486929	0.0041947	-11.6082	4.62422e-14	1.21206e-08	1.25773	0.305599	0.999895	1
cg35623011_86748124	cg35623011	18	38249736	0.0556666	0.00479887	11.5999	4.72375e-14	1.23815e-08	5.98243	0.000933514	0.999895	1
cg29604062_16659357	cg29604062	11	59507390	-0.0357123	0.00310493	-11.5018	6.08366e-14	1.5946e-08	1.60457	0.195644	0.999895	1
cg31742032_58727346	cg31742032	13	66934380	-0.0315342	0.00276856	-11.3901	8.12681e-14	2.13014e-08	1.30166	0.289019	0.999895	1
cg33561672_28666170	cg33561672	15	80079709	-0.0534006	0.00469295	-11.3789	8.36703e-14	2.1931e-08	5.52553	0.00154467	0.999895	1
cg37641206_93698953	cg37641206	1	155559129	-0.0626388	0.00550648	-11.3755	8.44185e-14	2.21271e-08	0.701815	0.596147	0.999895	1
cg40523150_62691930	cg40523150	3	153909567	-0.0463196	0.00409209	-11.3193	9.77138e-14	2.5612e-08	1.91021	0.131264	0.999895	1
cg36089683_38619240	cg36089683	19	5294357	-0.0655692	0.00584287	-11.2221	1.25996e-13	3.3025e-08	1.9146	0.130512	0.999895	1
cg34487802_25688112	cg34487802	16	91464487	0.0647344	0.00579209	11.1764	1.42056e-13	3.72345e-08	1.54402	0.211642	0.999895	1
cg40177617_75626479	cg40177617	3	108909355	-0.0667968	0.00598245	-11.1654	1.46185e-13	3.83168e-08	3.44001	0.0182698	0.999895	1
cg45110850_30767374	cg45110850	7	125706453	-0.0371437	0.00337236	-11.0142	2.17873e-13	5.71071e-08	4.02921	0.00883322	0.999895	1
cg45288856_21601174	cg45288856	7	143068517	0.078166	0.00710911	10.9952	2.29105e-13	6.00513e-08	0.901448	0.473993	0.999895	1
cg28723468_4788572	cg28723468	10	80557391	0.0403596	0.00370365	10.8973	2.97164e-13	7.78903e-08	1.96662	0.121916	0.999895	1
cg36236306_10619911	cg36236306	19	23272557	-0.0298858	0.00274312	-10.8948	2.991e-13	7.83976e-08	0.78142	0.54514	0.999895	1
cg42972312_43645905	cg42972312	5	142366978	0.0395952	0.00364887	10.8514	3.35833e-13	8.80259e-08	0.640577	0.637215	0.999895	1
cg44162604_90661985	cg44162604	6	147092664	-0.0705239	0.00651238	-10.8292	3.56314e-13	9.33943e-08	4.18578	0.00730942	0.999895	1
cg40060115_4680271	cg40060115	3	96171347	0.036413	0.00337898	10.7763	4.10461e-13	1.07587e-07	2.66598	0.0489703	0.999895	1
cg47221617_62801426	cg47221617	9	106884911	-0.105712	0.00985109	-10.731	4.63534e-13	1.21498e-07	1.79977	0.151671	0.999895	1
cg29143524_84762829	cg29143524	10	127184112	-0.0398383	0.00371511	-10.7233	4.73147e-13	1.24018e-07	0.645524	0.633845	0.999895	1
cg32626820_24790250	cg32626820	14	67713923	-0.0518265	0.00484739	-10.6916	5.15202e-13	1.35041e-07	0.376228	0.823965	0.999895	1
cg43064270_16684576	cg43064270	5	149634715	-0.0454097	0.00424782	-10.6901	5.17276e-13	1.35584e-07	3.18852	0.0250778	0.999895	1
cg29141284_15675225	cg29141284	10	127064755	-0.0244775	0.00229113	-10.6836	5.26427e-13	1.37983e-07	2.01888	0.113851	0.999895	1
cg29603315_55761125	cg29603315	11	59451004	-0.0577736	0.00542687	-10.6458	5.82796e-13	1.52758e-07	2.61123	0.0525673	0.999895	1
cg30318076_45632281	cg30318076	12	3960606	0.0670801	0.00631894	10.6157	6.32088e-13	1.65678e-07	0.781181	0.545289	0.999895	1
cg45045599_20680259	cg45045599	7	118114992	-0.0503624	0.0047652	-10.5688	7.17565e-13	1.88082e-07	2.42375	0.0670651	0.999895	1
cg35680700_41615838	cg35680700	18	46311165	-0.0553936	0.00527489	-10.5014	8.61407e-13	2.25785e-07	0.836583	0.511548	0.999895	1
cg34780250_83680859	cg34780250	17	27769428	0.0489195	0.0046777	10.458	9.69045e-13	2.53998e-07	2.22933	0.0864368	0.999895	1
cg40007201_30804981	cg40007201	3	89409096	-0.0718045	0.00688916	-10.4228	1.06651e-12	2.79545e-07	1.70026	0.172723	0.999895	1
cg44514576_84643962	cg44514576	7	45126913	-0.0543305	0.00524564	-10.3573	1.27541e-12	3.343e-07	5.54082	0.00151853	0.999895	1
cg32481009_78664501	cg32481009	14	52198264	0.0419591	0.00409257	10.2525	1.69938e-12	4.45428e-07	0.650415	0.630521	0.999895	1
cg33942873_8714160	cg33942873	16	15635700	-0.0419479	0.00409742	-10.2376	1.77028e-12	4.64012e-07	0.413862	0.797412	0.999895	1
cg31672017_16741205	cg31672017	13	58214082	-0.0501901	0.00491903	-10.2032	1.94593e-12	5.10051e-07	0.88508	0.483267	0.999895	1
cg32693215_55749244	cg32693215	14	75847575	-0.0278081	0.00272654	-10.199	1.9686e-12	5.15994e-07	0.497658	0.737533	0.999895	1
cg46668653_19779326	cg46668653	9	44107987	0.0316799	0.00311112	10.1828	2.05861e-12	5.39586e-07	1.17288	0.340081	0.999895	1
cg31358929_65661430	cg31358929	13	24833309	-0.0320604	0.00315347	-10.1667	2.15204e-12	5.64077e-07	0.438676	0.779734	0.999895	1
cg45896601_62734255	cg45896601	8	81013871	-0.0561426	0.0055272	-10.1575	2.20722e-12	5.78538e-07	4.9761	0.00288073	0.999895	1
cg28723471_21804135	cg28723471	10	80557571	0.027728	0.00274205	10.1122	2.50182e-12	6.55756e-07	3.57391	0.0154587	0.999895	1
cg34866387_80633992	cg34866387	17	34604811	0.0370896	0.00367243	10.0995	2.59103e-12	6.7914e-07	1.36086	0.267984	0.999895	1
cg35927853_34784460	cg35927853	18	75002669	-0.0526865	0.0052381	-10.0583	2.90389e-12	7.61143e-07	4.50053	0.00501985	0.999895	1
cg35460162_53697961	cg35460162	18	15062316	-0.0317977	0.00317168	-10.0255	3.18065e-12	8.33687e-07	0.432489	0.78415	0.999895	1
cg43968864_81790841	cg43968864	6	125163428	-0.0312373	0.00312174	-10.0064	3.35432e-12	8.79208e-07	1.20238	0.327715	0.999895	1
cg30049858_68757397	cg30049858	11	101443509	-0.050841	0.00509133	-9.98579	3.55173e-12	9.30952e-07	4.66194	0.00415057	0.999895	1
cg32292650_52730138	cg32292650	14	26533319	-0.0717079	0.00718211	-9.98424	3.56704e-12	9.34963e-07	0.706498	0.593068	0.999895	1
cg38172747_68663471	cg38172747	2	26912327	-0.041235	0.00413689	-9.96762	3.73589e-12	9.79222e-07	1.43334	0.244176	0.999895	1
cg41317891_5699902	cg41317891	4	116686984	-0.0393278	0.00395377	-9.94691	3.95772e-12	1.03737e-06	0.351461	0.841173	0.999895	1
cg41238957_76746238	cg41238957	4	106317947	-0.0359157	0.00363298	-9.886	4.69083e-12	1.22952e-06	2.09879	0.102538	0.999895	1
cg43239310_97698209	cg43239310	6	28420775	-0.0555912	0.00564864	-9.84151	5.31239e-12	1.39244e-06	3.38704	0.0195242	0.999895	1
cg47433535_40713957	cg47433535	20	8144483	-0.0613533	0.00625227	-9.81297	5.75469e-12	1.50837e-06	2.55977	0.0561945	0.999895	1
cg37683819_65686186	cg37683819	1	161072332	-0.0382384	0.00390432	-9.79385	6.07177e-12	1.59148e-06	0.896552	0.476752	0.999895	1
cg29321868_93611254	cg29321868	11	22992293	-0.0499556	0.00512715	-9.74336	6.99704e-12	1.83401e-06	1.45883	0.236285	0.999895	1
cg42478844_33763261	cg42478844	5	100426913	-0.0561696	0.0057737	-9.72853	7.29511e-12	1.91214e-06	2.17172	0.0932026	0.999895	1
cg36825051_33745249	cg36825051	1	38128467	-0.0483626	0.00501077	-9.65173	9.05883e-12	2.37443e-06	1.44639	0.240106	0.999895	1
cg38929158_6768489	cg38929158	2	127132409	-0.0443406	0.00459419	-9.65145	9.06605e-12	2.37632e-06	2.15649	0.0950781	0.999895	1
cg37738198_97717918	cg37738198	1	167307915	0.0651675	0.00675568	9.64632	9.19827e-12	2.41098e-06	0.794501	0.53704	0.999895	1
cg33515157_93757271	cg33515157	15	76666910	-0.0357499	0.00371245	-9.62974	9.63973e-12	2.52669e-06	2.21434	0.0881484	0.999895	1
cg34711290_45717420	cg34711290	17	21961659	-0.0547218	0.00568445	-9.62658	9.72622e-12	2.54936e-06	2.02483	0.112966	0.999895	1
cg47557839_87788391	cg47557839	20	37082934	-0.0846682	0.0088131	-9.60709	1.02775e-11	2.69385e-06	1.22985	0.316564	0.999895	1
cg29714118_31664275	cg29714118	11	69982239	-0.0267533	0.00279132	-9.58445	1.0958e-11	2.87221e-06	1.2956	0.291255	0.999895	1
cg32095871_64713838	cg32095871	13	113617514	-0.0356881	0.00372942	-9.56934	1.14372e-11	2.99784e-06	0.82917	0.515974	0.999895	1
cg30931749_34724471	cg30931749	12	87268136	-0.0469477	0.00492352	-9.53539	1.25938e-11	3.30098e-06	2.32542	0.0762401	0.999895	1
cg42889424_66758396	cg42889424	5	135369344	0.0729988	0.00766576	9.52271	1.30558e-11	3.42208e-06	2.0373	0.111137	0.999895	1
cg37379390_81793548	cg37379390	1	119647608	-0.0391545	0.00412166	-9.49969	1.39383e-11	3.6534e-06	4.61724	0.00437424	0.999895	1
cg36236311_73672160	cg36236311	19	23272719	-0.0613475	0.00648341	-9.46222	1.5507e-11	4.06458e-06	2.18585	0.0914955	0.999895	1
cg28724160_86729481	cg28724160	10	80584714	0.0555694	0.00587572	9.45747	1.57183e-11	4.11995e-06	2.90666	0.0359184	0.999895	1
cg46317715_78607836	cg46317715	8	123103765	-0.0485835	0.00516982	-9.39751	1.86512e-11	4.88869e-06	2.53632	0.057931	0.999895	1
cg32963404_61731125	cg32963404	14	118923257	-0.0444382	0.00473326	-9.38848	1.91386e-11	5.01646e-06	0.619331	0.651787	0.999895	1
cg40007195_49685181	cg40007195	3	89409001	-0.0740542	0.0079037	-9.36956	2.02029e-11	5.29541e-06	1.29459	0.291628	0.999895	1
cg36878263_34663448	cg36878263	1	43825498	-0.0261864	0.0028091	-9.32198	2.31513e-11	6.06824e-06	0.585933	0.674982	0.999895	1
cg41702603_85701914	cg41702603	4	149484840	0.0441176	0.00475003	9.28786	2.55326e-11	6.69239e-06	0.822171	0.52018	0.999895	1
cg44514583_8732420	cg44514583	7	45127071	-0.0527554	0.00568025	-9.28751	2.55577e-11	6.69898e-06	2.74496	0.0442207	0.999895	1
cg45119316_15687909	cg45119316	7	126479643	-0.0253686	0.0027445	-9.24344	2.90084e-11	7.60344e-06	1.41829	0.248948	0.999895	1
cg47836644_10712559	cg47836644	20	94638303	-0.048845	0.00528462	-9.24287	2.90563e-11	7.616e-06	0.0983313	0.98228	0.999895	1
cg37738196_57683536	cg37738196	1	167307900	0.0456649	0.0049545	9.21686	3.13145e-11	8.2079e-06	0.447728	0.773265	0.999895	1
cg41238956_22723520	cg41238956	4	106317914	-0.0297133	0.00323191	-9.19372	3.34741e-11	8.77397e-06	2.43609	0.0659961	0.999895	1
cg37060787_44640250	cg37060787	1	71651111	-0.0425534	0.00464578	-9.1596	3.69367e-11	9.68155e-06	1.42546	0.246663	0.999895	1
cg47401813_50680431	cg47401813	9	123480585	-0.0421637	0.00460662	-9.15285	3.76636e-11	9.87207e-06	0.290641	0.882005	0.999895	1
cg28397670_99624541	cg28397670	10	42274771	-0.0339894	0.00373789	-9.0932	4.47537e-11	1.17305e-05	1.59629	0.197761	0.999895	1
cg36679499_2664964	cg36679499	1	16103084	-0.0666737	0.00733547	-9.08923	4.52718e-11	1.18663e-05	1.48367	0.228832	0.999895	1
cg45896593_51767480	cg45896593	8	81013357	-0.0575201	0.00632929	-9.08792	4.54435e-11	1.19113e-05	1.11751	0.364409	0.999895	1
cg34499748_3632261	cg34499748	16	92300713	0.0628661	0.00691878	9.08629	4.56587e-11	1.19677e-05	4.84506	0.00335209	0.999895	1
cg40007199_13775591	cg40007199	3	89409033	-0.0556821	0.00612984	-9.08378	4.5992e-11	1.20551e-05	0.79522	0.536597	0.999895	1
cg44930091_23706421	cg44930091	7	101897233	0.0288826	0.00318363	9.07222	4.75587e-11	1.24657e-05	2.62756	0.051467	0.999895	1
cg36131886_84678271	cg36131886	19	8771321	0.142363	0.0157307	9.05001	5.07217e-11	1.32948e-05	0.9082	0.470207	0.999895	1
cg35460163_41686355	cg35460163	18	15062331	-0.0271655	0.00301252	-9.01753	5.57355e-11	1.46089e-05	0.925828	0.460433	0.999895	1
cg46103744_12612477	cg46103744	8	105856704	-0.0470524	0.00522134	-9.01155	5.67121e-11	1.48649e-05	0.41774	0.794657	0.999895	1
cg44772628_90774265	cg44772628	7	80260887	0.0550237	0.00610807	9.00836	5.72414e-11	1.50036e-05	1.55561	0.208486	0.999895	1
cg41317888_3654498	cg41317888	4	116686856	-0.0584597	0.00650593	-8.98561	6.11555e-11	1.60296e-05	1.16681	0.342679	0.999895	1
cg44098522_54776397	cg44098522	6	140625818	-0.0521997	0.00582943	-8.95451	6.69496e-11	1.75483e-05	0.434435	0.782762	0.999895	1
cg40056889_56784978	cg40056889	3	95903237	-0.0211082	0.00235913	-8.94745	6.83407e-11	1.79129e-05	0.305427	0.872309	0.999895	1
cg47364564_3670900	cg47364564	9	120128875	-0.0515546	0.00577501	-8.92718	7.2499e-11	1.90029e-05	0.287137	0.884277	0.999895	1
cg34866141_40802231	cg34866141	17	34594354	-0.0613843	0.00688418	-8.91672	7.4745e-11	1.95916e-05	4.92949	0.00303985	0.999895	1
cg44514569_89711520	cg44514569	7	45126604	-0.0400397	0.00449713	-8.90339	7.77089e-11	2.03684e-05	4.32912	0.00615478	0.999895	1
cg32292651_11707141	cg32292651	14	26533334	-0.0542645	0.00609699	-8.90021	7.84345e-11	2.05586e-05	3.21463	0.0242625	0.999895	1
cg36131854_17782449	cg36131854	19	8770688	0.0504383	0.005697	8.85349	8.99091e-11	2.35663e-05	1.82909	0.145967	0.999895	1
cg31652675_49653330	cg31652675	13	56563198	0.0246448	0.00278727	8.8419	9.30079e-11	2.43785e-05	1.13372	0.357135	0.999895	1
cg34079823_45621830	cg34079823	16	31665220	-0.0484714	0.00548304	-8.84025	9.34592e-11	2.44968e-05	0.59901	0.66586	0.999895	1
cg42780537_68766108	cg42780537	5	124864470	-0.0453663	0.00516631	-8.78119	1.11118e-10	2.91254e-05	1.06408	0.389307	0.999895	1
cg40686718_73665309	cg40686718	4	24497390	-0.0691465	0.00788101	-8.77382	1.13546e-10	2.97617e-05	0.589589	0.672427	0.999895	1
cg47872947_54772112	cg47872947	20	101256247	-0.106167	0.0121486	-8.73899	1.25776e-10	3.29674e-05	1.51254	0.220448	0.999895	1
cg28277313_76691222	cg28277313	10	24150153	-0.0279504	0.00319994	-8.73465	1.2739e-10	3.33904e-05	1.26727	0.301926	0.999895	1
cg36131001_52757424	cg36131001	19	8712183	-0.0554304	0.00640532	-8.65382	1.61621e-10	4.23629e-05	1.43798	0.24272	0.999895	1
cg34866135_90756876	cg34866135	17	34594289	-0.0454359	0.00526068	-8.63688	1.69902e-10	4.45333e-05	2.49496	0.0611294	0.999895	1
cg45127260_10783879	cg45127260	7	127028194	0.045668	0.0052992	8.61791	1.79688e-10	4.70984e-05	2.24855	0.084292	0.999895	1
cg40061281_40683822	cg40061281	3	96244849	0.0259432	0.00301661	8.60012	1.89386e-10	4.96405e-05	0.918296	0.464589	0.999895	1
cg45322317_52796846	cg45322317	8	4404796	0.05185	0.00603147	8.59658	1.91377e-10	5.01623e-05	3.21402	0.0242811	0.999895	1
cg29143535_7632293	cg29143535	10	127184435	-0.0463983	0.00541839	-8.56312	2.11289e-10	5.53814e-05	0.90532	0.471818	0.999895	1
cg43120487_99762526	cg43120487	6	7692225	-0.0456063	0.00533225	-8.55293	2.17758e-10	5.7077e-05	3.00819	0.0315428	0.999895	1
cg38306838_19674929	cg38306838	2	39003719	-0.0741125	0.0086742	-8.54401	2.23586e-10	5.86046e-05	0.834883	0.51256	0.999895	1
cg39920721_63697293	cg39920721	3	79590970	0.0812017	0.00950659	8.54162	2.25178e-10	5.90219e-05	0.455193	0.767926	0.999895	1
cg45927770_69752207	cg45927770	8	84686282	0.0294433	0.00345443	8.52335	2.37701e-10	6.23043e-05	1.03744	0.402257	0.999895	1
cg45946581_39663599	cg45946581	8	86625216	-0.0407158	0.0047827	-8.51315	2.45004e-10	6.42185e-05	0.870632	0.491567	0.999895	1
cg45556641_76632253	cg45556641	8	33655145	-0.0330798	0.00388918	-8.5056	2.50552e-10	6.56728e-05	1.23062	0.316258	0.999895	1
cg36131856_15712526	cg36131856	19	8770838	0.0842184	0.00996149	8.4544	2.91693e-10	7.64563e-05	2.33495	0.0752976	0.999895	1
cg29603311_73771133	cg29603311	11	59450855	-0.0437442	0.00518568	-8.43558	3.08488e-10	8.08583e-05	1.85225	0.14161	0.999895	1
cg43204047_97613919	cg43204047	6	22354475	-0.0317085	0.00376185	-8.42896	3.14624e-10	8.24667e-05	0.760099	0.558517	0.999895	1
cg40057381_40808404	cg40057381	3	95931102	-0.0218944	0.00260068	-8.41873	3.24353e-10	8.50168e-05	0.544696	0.704026	0.999895	1
cg44295175_44638967	cg44295175	7	19696720	-0.059618	0.00708671	-8.41265	3.30272e-10	8.65682e-05	6.11306	0.000810267	0.999895	1
cg34888451_62628961	cg34888451	17	36020407	0.0586086	0.00697642	8.40095	3.41985e-10	8.96384e-05	0.84838	0.504559	0.999895	1
cg45250073_81724154	cg45250073	7	139212769	0.028312	0.00337697	8.38384	3.59872e-10	9.43267e-05	0.187601	0.943245	0.999895	1
cg40135636_19701542	cg40135636	3	104218747	-0.025186	0.00301001	-8.36742	3.77935e-10	9.90612e-05	1.96806	0.121687	0.999895	1
cg28723467_90620214	cg28723467	10	80557337	0.0505058	0.00604445	8.35574	3.91338e-10	0.000102574	1.35772	0.269063	0.999895	1
cg36131869_61796820	cg36131869	19	8771095	0.0951467	0.0114251	8.32784	4.25321e-10	0.000111482	2.97301	0.0329928	0.999895	1
cg33515178_67694993	cg33515178	15	76667227	-0.0250992	0.00301433	-8.32663	4.2687e-10	0.000111888	3.31051	0.0214963	0.999895	1
cg43966931_13807110	cg43966931	6	125051055	-0.0445043	0.00536507	-8.2952	4.68919e-10	0.000122909	0.305063	0.87255	0.999895	1
cg45129613_14705993	cg45129613	7	127212030	-0.0198369	0.00239311	-8.28916	4.77458e-10	0.000125148	1.00456	0.418732	0.999895	1
cg46718069_50746407	cg46718069	9	48495900	0.0367311	0.00443172	8.28823	4.78795e-10	0.000125498	1.26438	0.303033	0.999895	1
cg36679486_80675564	cg36679486	1	16102341	-0.0460782	0.005573	-8.26811	5.08519e-10	0.000133289	1.78762	0.1541	0.999895	1
cg42729863_35727938	cg42729863	5	121453259	0.0314475	0.0038104	8.25305	5.31975e-10	0.000139437	0.155619	0.95913	0.999895	1
cg36131867_11639470	cg36131867	19	8771060	0.102416	0.0124194	8.24644	5.42613e-10	0.000142225	2.21007	0.0886424	0.999895	1
cg42647527_49789239	cg42647527	5	115480264	-0.0505169	0.00612753	-8.24425	5.4619e-10	0.000143163	3.88511	0.0105297	0.999895	1
cg42473029_15736180	cg42473029	5	99976152	-0.0403941	0.00490552	-8.23442	5.6252e-10	0.000147443	1.61325	0.193448	0.999895	1
cg43879052_26640282	cg43879052	6	115677133	0.0311017	0.00377807	8.23217	5.66327e-10	0.000148441	2.07826	0.105332	0.999895	1
cg46368921_60700475	cg46368921	8	126944316	-0.0513501	0.00624188	-8.22671	5.75669e-10	0.00015089	2.31163	0.0776244	0.999895	1
cg39920720_75644328	cg39920720	3	79590910	0.0575167	0.00700181	8.21455	5.97063e-10	0.000156497	0.117133	0.975531	0.999895	1
cg34715257_37798489	cg34715257	17	22674834	-0.063817	0.00777557	-8.20737	6.10054e-10	0.000159902	0.709206	0.591292	0.999895	1
cg45783277_67698247	cg45783277	8	66862776	-0.0245904	0.00299887	-8.19988	6.23923e-10	0.000163538	2.65016	0.049983	0.999895	1
cg33512880_91712300	cg33512880	15	76534862	-0.0291031	0.00355333	-8.19037	6.41988e-10	0.000168273	6.23751	0.000708702	0.999895	1
cg32460386_41655157	cg32460386	14	49173552	-0.0491381	0.00601265	-8.17245	6.77494e-10	0.000177579	0.375593	0.824409	0.999895	1
cg43963155_41730135	cg43963155	6	124812897	-0.0371324	0.00454646	-8.16732	6.88024e-10	0.000180339	0.393168	0.812062	0.999895	1
cg29712746_47789420	cg29712746	11	69913696	0.0250222	0.00307365	8.14086	7.45005e-10	0.000195275	0.917237	0.465176	0.999895	1
cg48034658_44798499	cg48034658	20	136739135	-0.0434727	0.00534238	-8.13733	7.52959e-10	0.00019736	1.12568	0.360725	0.999895	1
cg37177974_19748873	cg37177974	1	86357237	-0.0279191	0.00343618	-8.12503	7.81346e-10	0.0002048	2.84673	0.03879	0.999895	1
cg45133148_18717169	cg45133148	7	127450078	-0.0403762	0.00497596	-8.11426	8.07104e-10	0.000211552	0.996829	0.422684	0.999895	1
cg46452250_81757969	cg46452250	9	15280827	0.0239365	0.0029535	8.10443	8.31353e-10	0.000217908	2.62305	0.0517681	0.999895	1
cg44180987_84754451	cg44180987	7	3219579	-0.0295031	0.00364103	-8.10295	8.35049e-10	0.000218876	3.07211	0.0290738	0.999895	1
cg34789588_38796960	cg34789588	17	28330844	-0.0399565	0.00493915	-8.08975	8.68934e-10	0.000227758	2.05881	0.10805	0.999895	1
cg43076518_82806529	cg43076518	5	150674883	-0.0266216	0.00329404	-8.08174	8.90171e-10	0.000233325	1.50216	0.223427	0.999895	1
cg28388467_40689982	cg28388467	10	41489516	-0.0282712	0.00350057	-8.07617	9.05264e-10	0.00023728	1.14305	0.353003	0.999895	1
cg43619264_71717903	cg43619264	6	83108558	0.0344847	0.00427166	8.0729	9.14232e-10	0.000239631	1.37153	0.264347	0.999895	1
cg42492620_88688140	cg42492620	5	101669079	0.041084	0.0050914	8.06929	9.2423e-10	0.000242252	3.8837	0.0105479	0.999895	1
cg40839689_17740558	cg40839689	4	46139955	-0.0405472	0.00502894	-8.06277	9.42581e-10	0.000247062	0.573544	0.683665	0.999895	1
cg46690947_18768193	cg46690947	9	45840607	-0.0299903	0.0037226	-8.05628	9.61228e-10	0.000251949	0.346147	0.844829	0.999895	1
cg33555134_40763158	cg33555134	15	79670351	0.0228171	0.00283422	8.05059	9.7787e-10	0.000256311	1.1243	0.361348	0.999895	1
cg41810161_91708954	cg41810161	5	3646689	-0.0475925	0.00591993	-8.03938	1.01154e-09	0.000265136	1.01758	0.412141	0.999895	1
cg31358924_56741410	cg31358924	13	24832994	-0.0341365	0.00425078	-8.03064	1.03858e-09	0.000272223	4.18716	0.00729735	0.999895	1
cg44514564_52600258	cg44514564	7	45126377	-0.0460193	0.00573228	-8.0281	1.04657e-09	0.000274318	2.27901	0.0810036	0.999895	1
cg44895479_84641238	cg44895479	7	98705123	-0.0264641	0.00329733	-8.02593	1.05348e-09	0.000276129	0.520509	0.721219	0.999895	1
cg44514574_61618557	cg44514574	7	45126838	-0.0723444	0.00902205	-8.01863	1.07697e-09	0.000282286	2.38677	0.0703757	0.999895	1
cg29637553_59771423	cg29637553	11	62604549	-0.0333214	0.00415754	-8.0147	1.08983e-09	0.000285658	2.2432	0.0848843	0.999895	1
cg42556961_1636538	cg42556961	5	108131499	-0.0594808	0.00742354	-8.01246	1.09722e-09	0.000287596	1.06088	0.390845	0.999895	1
cg34857670_30664433	cg34857670	17	33950436	-0.0331062	0.00413868	-7.99922	1.14204e-09	0.000299341	2.10191	0.102121	0.999895	1
cg29511892_67768822	cg29511892	11	50379907	-0.0472865	0.00591584	-7.9932	1.16301e-09	0.000304838	3.67212	0.0136854	0.999895	1
cg28372266_56804563	cg28372266	10	39899438	0.03049	0.00381545	7.9912	1.17005e-09	0.000306685	2.33671	0.0751247	0.999895	1
cg40789986_89713270	cg40789986	4	41313914	-0.0299632	0.00375631	-7.97677	1.22226e-09	0.000320369	1.14413	0.352529	0.999895	1
cg45285772_5700975	cg45285772	7	142655174	0.0240617	0.00302345	7.95837	1.29227e-09	0.00033872	1.58182	0.201514	0.999895	1
cg47241142_75669265	cg47241142	9	108461687	0.0405973	0.00511664	7.93436	1.38975e-09	0.000364271	2.12536	0.0990326	0.999895	1
cg30491882_78762973	cg30491882	12	28634601	-0.0634238	0.00801397	-7.91415	1.47756e-09	0.000387286	1.27395	0.299379	0.999895	1
cg28677461_91763139	cg28677461	10	76960929	-0.0439975	0.00556055	-7.91244	1.48525e-09	0.000389303	1.00682	0.41758	0.999895	1
cg46535001_93771351	cg46535001	9	27027868	-0.0396176	0.00500837	-7.91027	1.49505e-09	0.000391871	2.5592	0.0562357	0.999895	1
cg46668639_9734569	cg46668639	9	44107817	0.0281907	0.00356546	7.90659	1.51183e-09	0.000396268	3.32551	0.021094	0.999895	1
cg30810142_90604580	cg30810142	12	75594512	-0.0449007	0.00568439	-7.89894	1.54737e-09	0.000405584	0.892691	0.478937	0.999895	1
cg42755706_11750580	cg42755706	5	123144963	-0.0293891	0.00372138	-7.89736	1.5548e-09	0.000407532	1.3623	0.26749	0.999895	1
cg44330156_26737921	cg44330156	7	25246151	0.0307419	0.00389563	7.89137	1.58328e-09	0.000414997	2.02101	0.113533	0.999895	1
cg39284352_16663991	cg39284352	2	167065307	-0.0316927	0.0040165	-7.89063	1.58687e-09	0.000415937	0.97356	0.43477	0.999895	1
cg28536084_56757303	cg28536084	10	61696702	-0.0196997	0.00250217	-7.87303	1.67394e-09	0.000438759	3.58527	0.0152419	0.999895	1
cg29386575_6640297	cg29386575	11	33160662	-0.049341	0.0062718	-7.86713	1.70424e-09	0.000446703	2.60738	0.05283	0.999895	1
cg34895551_38710216	cg34895551	17	36958960	0.0305134	0.00387912	7.86607	1.70971e-09	0.000448136	1.94073	0.12612	0.999895	1
cg29496949_75766137	cg29496949	11	48802343	-0.0313919	0.00399144	-7.86481	1.7163e-09	0.000449863	4.01193	0.00902064	0.999895	1
cg46450272_80784206	cg46450272	9	15044301	-0.0523913	0.006668	-7.85712	1.75686e-09	0.000460493	0.927371	0.459584	0.999895	1
cg43880539_74629260	cg43880539	6	115805903	-0.0234743	0.00298837	-7.85522	1.767e-09	0.000463152	1.16135	0.345027	0.999895	1
cg30293939_95787401	cg30293939	11	120630252	0.0191271	0.00243617	7.85127	1.78834e-09	0.000468745	1.15605	0.347319	0.999895	1
cg47401812_72749118	cg47401812	9	123480576	-0.0306203	0.0039012	-7.84895	1.801e-09	0.000472063	0.505741	0.731757	0.999895	1
cg38306822_9741217	cg38306822	2	39002680	-0.0311843	0.00397337	-7.84834	1.80435e-09	0.000472941	1.3401	0.275193	0.999895	1
cg40523133_80689192	cg40523133	3	153908153	-0.0303345	0.00387145	-7.83543	1.87657e-09	0.000491872	0.698672	0.598218	0.999895	1
cg32512115_57722115	cg32512115	14	55618228	-0.03657	0.00468056	-7.81318	2.00801e-09	0.000526324	4.65906	0.0041646	0.999895	1
cg32477150_58716596	cg32477150	14	51885490	-0.0293803	0.00376122	-7.81138	2.01898e-09	0.0005292	0.440893	0.778151	0.999895	1
cg39983154_41638217	cg39983154	3	87618712	-0.0231817	0.00296899	-7.80794	2.04027e-09	0.00053478	4.02629	0.0088646	0.999895	1
cg28165706_42713941	cg28165706	10	9899823	-0.0132226	0.00169507	-7.80065	2.08605e-09	0.000546779	3.12382	0.0272231	0.999895	1
cg41490755_92803304	cg41490755	4	132210752	-0.0222369	0.00285091	-7.79995	2.09049e-09	0.000547943	2.28842	0.0800139	0.999895	1
cg45139777_15727154	cg45139777	7	127904778	0.0357696	0.00458776	7.79674	2.11103e-09	0.000553325	1.98506	0.119007	0.999895	1
cg33634135_73779871	cg33634135	15	85860438	-0.0426961	0.00547644	-7.79633	2.11369e-09	0.000554023	3.33241	0.0209117	0.999895	1
cg32335003_27810261	cg32335003	14	31246874	-0.031189	0.00400904	-7.77968	2.2236e-09	0.000582833	0.439951	0.778824	0.999895	1
cg42649360_5762969	cg42649360	5	115562601	-0.0222038	0.00285657	-7.77289	2.27008e-09	0.000595015	0.887121	0.482103	0.999895	1
cg34857679_27794527	cg34857679	17	33950775	-0.0425442	0.00547912	-7.7648	2.32675e-09	0.000609868	1.10348	0.37081	0.999895	1
cg37148705_23612295	cg37148705	1	82316286	0.0299175	0.00385446	7.76178	2.34829e-09	0.000615515	3.49795	0.0169933	0.999895	1
cg46996875_45669282	cg46996875	9	78521868	-0.119792	0.0154464	-7.75533	2.3949e-09	0.000627733	0.81622	0.523774	0.999895	1
cg38579472_86645258	cg38579472	2	76647233	-0.023247	0.00300927	-7.72511	2.62616e-09	0.000688347	1.52521	0.216863	0.999895	1
cg31346241_74652438	cg31346241	13	23543923	0.0365335	0.00473391	7.71742	2.68853e-09	0.000704695	1.051	0.395618	0.999895	1
cg34075263_59680465	cg34075263	16	31273508	-0.036465	0.00473301	-7.7044	2.79758e-09	0.00073328	1.3454	0.273335	0.999895	1
cg32326978_56629897	cg32326978	14	30550731	-0.026252	0.00341004	-7.69846	2.84875e-09	0.000746692	0.277667	0.890364	0.999895	1
cg29526340_34649335	cg29526340	11	51689542	0.0381063	0.00495156	7.69581	2.87195e-09	0.000752773	0.258672	0.902319	0.999895	1
cg31986011_55804908	cg31986011	13	100783927	-0.0347207	0.00451307	-7.69337	2.89344e-09	0.000758406	1.17291	0.340069	0.999895	1
cg33504664_13771567	cg33504664	15	76090276	-0.0390565	0.00507934	-7.68929	2.92969e-09	0.000767906	2.34127	0.0746792	0.999895	1
cg31573417_74758116	cg31573417	13	49654388	-0.0340883	0.00444077	-7.67622	3.04908e-09	0.000799201	0.235058	0.916646	0.999895	1
cg32619481_51711520	cg32619481	14	67070244	-0.0638454	0.00831749	-7.67603	3.05083e-09	0.000799658	1.0915	0.376352	0.999895	1
cg47109540_68694922	cg47109540	9	95638992	-0.0280974	0.00366915	-7.65774	3.22631e-09	0.000845655	2.45821	0.064123	0.999895	1
cg29743147_99625426	cg29743147	11	72790371	-0.0241721	0.00316097	-7.64707	3.33338e-09	0.000873718	0.761067	0.557906	0.999895	1
cg41185890_11753160	cg41185890	4	99930798	-0.0550586	0.00720109	-7.64587	3.34565e-09	0.000876935	0.877518	0.487598	0.999895	1
cg40007224_98666367	cg40007224	3	89411199	0.0376627	0.00493635	7.62967	3.51573e-09	0.000921515	0.156416	0.958758	0.999895	1
cg36086431_30697184	cg36086431	19	5040351	-0.0281735	0.00369387	-7.62709	3.54357e-09	0.000928812	0.918938	0.464233	0.999895	1
cg28713905_86736885	cg28713905	10	80118211	-0.0261736	0.00344136	-7.6056	3.78466e-09	0.000992004	0.202412	0.935296	0.999895	1
cg44240525_79802206	cg44240525	7	13008221	-0.0486884	0.00640303	-7.60396	3.80369e-09	0.000996993	3.42989	0.0185027	0.999895	1
cg47221644_89699231	cg47221644	9	106885587	-0.0318387	0.00419366	-7.59211	3.94437e-09	0.00103387	2.11088	0.100928	0.999895	1
cg39418311_22769295	cg39418311	2	180027154	-0.0322081	0.00424457	-7.58808	3.99343e-09	0.00104673	1.19114	0.33238	0.999895	1
cg39983155_97605443	cg39983155	3	87618751	-0.0230321	0.00303536	-7.58793	3.99517e-09	0.00104718	6.69379	0.000437199	0.999895	1
cg28997754_87806192	cg28997754	10	112928126	0.0480144	0.00632856	7.58694	4.00732e-09	0.00105037	0.228892	0.920278	0.999895	1
cg34010942_15642103	cg34010942	16	23111413	-0.024894	0.00328334	-7.58191	4.06958e-09	0.00106669	0.645749	0.633692	0.999895	1
cg31131251_50617549	cg31131251	12	110484357	-0.0413153	0.00545301	-7.5766	4.13647e-09	0.00108422	1.87731	0.13704	0.999895	1
cg36636766_46766281	cg36636766	1	9548075	-0.0465355	0.0061529	-7.56318	4.31022e-09	0.00112976	6.39557	0.000598666	0.999895	1
cg44044029_56675930	cg44044029	6	134897208	0.0651356	0.00862283	7.55386	4.4353e-09	0.00116255	0.455662	0.76759	0.999895	1
cg31762477_4638554	cg31762477	13	69532336	-0.0464353	0.00615567	-7.5435	4.57854e-09	0.00120009	1.18993	0.332886	0.999895	1
cg40643269_80801889	cg40643269	4	16012700	-0.0321734	0.00426794	-7.5384	4.6507e-09	0.00121901	0.558321	0.694388	0.999895	1
cg41340447_76712959	cg41340447	4	118410044	0.0308127	0.0040883	7.5368	4.67371e-09	0.00122504	0.772041	0.550998	0.999895	1
cg39529170_27746966	cg39529170	3	19189467	-0.0321701	0.0042779	-7.52008	4.91996e-09	0.00128958	1.07522	0.384	0.999895	1
cg40789973_7730445	cg40789973	4	41313350	-0.0394171	0.00524274	-7.51842	4.94506e-09	0.00129616	1.94279	0.12578	0.999895	1
cg44989365_58799252	cg44989365	7	111080951	-0.0462668	0.00615889	-7.51221	5.04033e-09	0.00132113	0.5451	0.70374	0.999895	1
cg42754106_74764415	cg42754106	5	123058648	0.0295441	0.00394763	7.48402	5.49654e-09	0.00144071	0.441104	0.778	0.999895	1
cg28723475_45716927	cg28723475	10	80558182	0.0510321	0.00682067	7.48198	5.53115e-09	0.00144978	2.92282	0.0351819	0.999895	1
cg33947534_53802394	cg33947534	16	16304695	-0.0561515	0.00751017	-7.47673	5.62112e-09	0.00147336	1.15617	0.347267	0.999895	1
cg37017994_6779562	cg37017994	1	64735712	-0.0493332	0.00660654	-7.46733	5.78594e-09	0.00151656	4.02762	0.00885027	0.999895	1
cg46020040_30682128	cg46020040	8	94035542	-0.048379	0.00648889	-7.45566	5.99754e-09	0.00157203	0.618015	0.652694	0.999895	1
cg44989359_96705935	cg44989359	7	111080291	-0.0473536	0.00635503	-7.45137	6.07731e-09	0.00159294	3.49602	0.0170342	0.999895	1
cg38272105_5773857	cg38272105	2	34774392	-0.0325361	0.00436926	-7.44659	6.16741e-09	0.00161655	3.09488	0.0282434	0.999895	1
cg46869496_58612192	cg46869496	9	64339597	-0.0396855	0.00533638	-7.43678	6.3565e-09	0.00166611	1.74369	0.163205	0.999895	1
cg30235344_94679979	cg30235344	11	116841260	-0.0286201	0.00386414	-7.40658	6.97621e-09	0.00182855	0.20771	0.932371	0.999895	1
cg33224786_41715837	cg33224786	15	34496869	-0.0324982	0.004388	-7.40616	6.98528e-09	0.00183093	0.557969	0.694636	0.999895	1
cg30062529_53711876	cg30062529	11	102309610	0.0290942	0.00393521	7.39329	7.26801e-09	0.00190503	0.257576	0.902997	0.999895	1
cg30858232_1723417	cg30858232	12	80644937	-0.0550405	0.00745393	-7.3841	7.47691e-09	0.00195979	0.134645	0.968472	0.999895	1
cg43064269_84637315	cg43064269	5	149634655	-0.0512932	0.00694941	-7.38095	7.54986e-09	0.00197891	2.31282	0.0775038	0.999895	1
cg36805075_52701460	cg36805075	1	36368157	-0.0273708	0.00370887	-7.37982	7.57607e-09	0.00198578	1.97654	0.120343	0.999895	1
cg41547865_26711209	cg41547865	4	136051541	-0.0340116	0.00461061	-7.37681	7.64673e-09	0.0020043	3.50784	0.0167848	0.999895	1
cg28248314_65699932	cg28248314	10	20966414	0.0574406	0.00778889	7.37468	7.69728e-09	0.00201755	2.36208	0.0726787	0.999895	1
cg34866128_7802281	cg34866128	17	34594055	-0.0420604	0.00570892	-7.36748	7.87012e-09	0.00206285	5.93527	0.000982733	0.999895	1
cg33515163_34627876	cg33515163	15	76666973	-0.0301031	0.00408669	-7.36611	7.9034e-09	0.00207157	4.05274	0.00858448	0.999895	1
cg30931754_71730545	cg30931754	12	87268385	-0.0266851	0.00362508	-7.36123	8.02337e-09	0.00210302	0.324724	0.859415	0.999895	1
cg29143544_21690453	cg29143544	10	127185165	-0.0260787	0.00354487	-7.35675	8.13496e-09	0.00213227	0.854923	0.500713	0.999895	1
cg28724141_97799190	cg28724141	10	80584048	0.0416064	0.0056589	7.35239	8.24524e-09	0.00216118	0.374639	0.825076	0.999895	1
cg31727849_78734557	cg31727849	13	64369334	-0.0334026	0.00454884	-7.34311	8.48497e-09	0.00222401	1.80703	0.150239	0.999895	1
cg43239311_76699319	cg43239311	6	28420798	-0.0576725	0.00785797	-7.33936	8.58367e-09	0.00224988	2.99451	0.0320986	0.999895	1
cg30024845_33668956	cg30024845	11	99387044	0.0322914	0.00440101	7.33727	8.63926e-09	0.00226445	1.19493	0.3308	0.999895	1
cg38252430_25624355	cg38252430	2	32962930	-0.0222147	0.00302888	-7.33431	8.71875e-09	0.00228529	3.05884	0.0295695	0.999895	1
cg32963362_14709510	cg32963362	14	118922776	-0.0219424	0.00299251	-7.33243	8.76944e-09	0.00229858	13.3132	1.25273e-06	0.0820888	0.328355
cg47638658_30803453	cg47638658	20	52742609	-0.0474275	0.00646832	-7.33228	8.77347e-09	0.00229963	0.892265	0.479179	0.999895	1
cg34896527_90792178	cg34896527	17	37047498	-0.0241543	0.00329743	-7.3252	8.96746e-09	0.00235048	2.20006	0.0898097	0.999895	1
cg45375946_61749942	cg45375946	8	11633847	-0.0380566	0.00519827	-7.321	9.08453e-09	0.00238117	0.852814	0.50195	0.999895	1
cg33555373_70794210	cg33555373	15	79685536	-0.0277553	0.00379644	-7.31088	9.37305e-09	0.00245679	7.8967	0.000129553	0.887029	1
cg32095834_87768458	cg32095834	13	113616693	-0.0387159	0.00530111	-7.30335	9.59368e-09	0.00251462	2.95537	0.0337457	0.999895	1
cg34111443_59753116	cg34111443	16	34658319	-0.0329587	0.00451286	-7.3033	9.59531e-09	0.00251505	0.82815	0.516586	0.999895	1
cg36825053_88635377	cg36825053	1	38128556	-0.0637887	0.00875084	-7.28943	1.00155e-08	0.00262519	0.398101	0.80858	0.999895	1
cg44418478_51730475	cg44418478	7	34229411	-0.0110858	0.00153411	-7.22619	1.21806e-08	0.00319268	0.794184	0.537235	0.999895	1
cg38979450_43619377	cg38979450	2	132251116	-0.0394561	0.00546306	-7.22235	1.23267e-08	0.00323097	1.41369	0.250425	0.999895	1
cg40061250_25664434	cg40061250	3	96241031	0.0365702	0.00507045	7.21242	1.27115e-08	0.00333185	0.612241	0.656682	0.999895	1
cg29504129_88723353	cg29504129	11	49710884	-0.0368299	0.00511011	-7.20725	1.29168e-08	0.00338564	0.223285	0.923538	0.999895	1
cg46967467_82747142	cg46967467	9	75039596	-0.0309148	0.00429255	-7.20197	1.31299e-08	0.0034415	0.939107	0.453175	0.999895	1
cg46989827_36700205	cg46989827	9	77918628	-0.0269144	0.00374179	-7.19291	1.35039e-08	0.00353954	2.60393	0.0530665	0.999895	1
cg38156922_5661105	cg38156922	2	25501939	0.0397071	0.00552242	7.19017	1.36192e-08	0.00356976	1.25955	0.304893	0.999895	1
cg34896545_54723485	cg34896545	17	37048507	-0.0473881	0.00659486	-7.18561	1.3813e-08	0.00362056	0.692734	0.602142	0.999895	1
cg44521707_68635956	cg44521707	7	45523803	-0.0244798	0.00340734	-7.18443	1.38637e-08	0.00363385	1.92351	0.128997	0.999895	1
cg30886285_92645341	cg30886285	12	83521436	-0.0337314	0.00470357	-7.17144	1.44335e-08	0.0037832	0.368992	0.829018	0.999895	1
cg44772626_71668147	cg44772626	7	80260841	0.0318654	0.00444732	7.16509	1.47208e-08	0.0038585	0.871896	0.490837	0.999895	1
cg41492171_37779218	cg41492171	4	132310092	-0.0218238	0.00304612	-7.16445	1.47498e-08	0.0038661	8.9255	4.865e-05	0.845279	1
cg31063218_38644123	cg31063218	12	105034431	-0.0279663	0.00390514	-7.1614	1.489e-08	0.00390286	2.65213	0.0498556	0.999895	1
cg31928749_53736890	cg31928749	13	95336234	0.0312355	0.00436565	7.15484	1.51965e-08	0.00398319	5.04815	0.00265169	0.999895	1
cg39170560_40784858	cg39170560	2	157030837	0.0365432	0.00510799	7.15412	1.52302e-08	0.00399202	2.49099	0.0614461	0.999895	1
cg34010950_85668467	cg34010950	16	23111955	-0.0263411	0.00368322	-7.15164	1.53481e-08	0.00402291	3.29389	0.0219513	0.999895	1
cg36880100_16725436	cg36880100	1	44100405	-0.0321003	0.00449033	-7.14877	1.54852e-08	0.00405886	2.99591	0.0320412	0.999895	1
cg29717627_76757982	cg29717627	11	70226100	-0.0216386	0.00303083	-7.13949	1.59379e-08	0.00417752	2.07166	0.106246	0.999895	1
cg42673789_93655828	cg42673789	5	117286439	-0.0398509	0.00558187	-7.13934	1.59453e-08	0.00417946	0.185657	0.944261	0.999895	1
cg44180988_96664553	cg44180988	7	3219602	-0.0530517	0.00743303	-7.13729	1.60471e-08	0.00420613	1.88977	0.134823	0.999895	1
cg44514567_82696302	cg44514567	7	45126497	-0.0300294	0.00422223	-7.11222	1.73462e-08	0.00454666	2.37544	0.0714232	0.999895	1
cg38985171_52607365	cg38985171	2	132847817	-0.0291211	0.00409785	-7.10644	1.76609e-08	0.00462913	0.512816	0.726705	0.999895	1
cg45812675_7657548	cg45812675	8	70511431	0.0280337	0.00396091	7.07759	1.93172e-08	0.00506327	1.20043	0.328521	0.999895	1
cg33829896_72777579	cg33829896	15	102204772	0.0271748	0.00384025	7.0763	1.93949e-08	0.00508364	1.06684	0.387986	0.999895	1
cg35618292_60615412	cg35618292	18	37884160	0.0409906	0.00579661	7.07148	1.96878e-08	0.00516042	0.252072	0.906386	0.999895	1
cg28747223_70649595	cg28747223	10	82083177	-0.026343	0.00372678	-7.06857	1.98666e-08	0.00520727	0.865724	0.494411	0.999895	1
cg29316757_51639571	cg29316757	11	22285921	-0.056771	0.00804348	-7.05802	2.05298e-08	0.0053811	0.89266	0.478955	0.999895	1
cg43656960_13631434	cg43656960	6	86852134	-0.0197367	0.00280088	-7.04661	2.12711e-08	0.00557541	4.42694	0.00547762	0.999895	1
cg44417588_88607373	cg44417588	7	34167428	-0.0360952	0.00512254	-7.04635	2.12883e-08	0.00557991	1.62421	0.190711	0.999895	1
cg41303942_59687826	cg41303942	4	114987682	0.0501402	0.00713124	7.03107	2.23256e-08	0.00585181	2.3584	0.0730282	0.999895	1
cg30047718_5681916	cg30047718	11	101276486	-0.0242183	0.00344521	-7.02957	2.243e-08	0.00587917	0.888888	0.481097	0.999895	1
cg33778851_49704956	cg33778851	15	98724735	-0.0444328	0.00632212	-7.02814	2.25297e-08	0.00590531	0.359019	0.835949	0.999895	1
cg45288723_86794555	cg45288723	7	143054505	-0.0224864	0.00320046	-7.02597	2.26826e-08	0.00594538	0.677997	0.611945	0.999895	1
cg39186936_62716247	cg39186936	2	158359670	-0.0241168	0.00343293	-7.02514	2.27409e-08	0.00596065	1.43083	0.244966	0.999895	1
cg36403428_75680155	cg36403428	19	41974358	0.0218748	0.00311437	7.02383	2.2834e-08	0.00598508	1.26877	0.301353	0.999895	1
cg40560124_86745914	cg40560124	4	3576147	-0.0319446	0.00455055	-7.01995	2.31114e-08	0.00605778	1.88683	0.135343	0.999895	1
cg42956283_52804292	cg42956283	5	140702591	0.0299467	0.00427461	7.00571	2.41594e-08	0.00633247	1.21645	0.321961	0.999895	1
cg47738158_53778218	cg47738158	20	73675409	-0.0200603	0.00286636	-6.99855	2.47046e-08	0.00647536	3.01372	0.0313208	0.999895	1
cg44257529_68628963	cg44257529	7	16049592	-0.0464349	0.0066363	-6.99711	2.48152e-08	0.00650435	0.636406	0.640063	0.999895	1
cg40169178_82710473	cg40169178	3	108209628	-0.0138678	0.00198479	-6.98704	2.56065e-08	0.00671176	0.213917	0.928891	0.999895	1
cg36799094_37724898	cg36799094	1	35839685	-0.0243015	0.00347968	-6.98382	2.58641e-08	0.00677929	1.93023	0.127867	0.999895	1
cg39872874_30639950	cg39872874	3	69723764	-0.0266737	0.00382263	-6.97785	2.63498e-08	0.00690659	0.354347	0.839181	0.999895	1
cg31633659_19633955	cg31633659	13	55215466	-0.0578046	0.00828641	-6.97583	2.65164e-08	0.00695026	1.19078	0.332531	0.999895	1
cg36330908_5745864	cg36330908	19	33589608	-0.0239032	0.0034285	-6.97191	2.68426e-08	0.00703576	0.772333	0.550815	0.999895	1
cg44514565_6759837	cg44514565	7	45126401	-0.0257737	0.00369717	-6.97121	2.69013e-08	0.00705115	0.789719	0.539992	0.999895	1
cg47239690_51781307	cg47239690	9	108339949	-0.0319039	0.00458002	-6.96589	2.73509e-08	0.00716901	1.52367	0.217296	0.999895	1
cg44525157_13733920	cg44525157	7	45719550	-0.0314199	0.00451913	-6.95263	2.85048e-08	0.00747145	1.50377	0.222964	0.999895	1
cg47184878_81794381	cg47184878	9	103363194	-0.0322285	0.00463861	-6.94789	2.89299e-08	0.00758288	1.20021	0.328612	0.999895	1
cg37690785_61717492	cg37690785	1	161969744	0.0307121	0.0044272	6.93714	2.99165e-08	0.00784148	0.494432	0.73984	0.999895	1
cg36055473_41754294	cg36055473	18	88893003	-0.0394424	0.00568687	-6.9357	3.00506e-08	0.00787661	3.3706	0.0199313	0.999895	1
cg28792906_6707340	cg28792906	10	86700411	-0.0233786	0.00338071	-6.91527	3.20286e-08	0.00839507	2.8416	0.0390467	0.999895	1
cg34857681_47601855	cg34857681	17	33950942	-0.0365677	0.00529021	-6.91233	3.23235e-08	0.00847237	2.19082	0.0909026	0.999895	1
cg33564346_56731990	cg33564346	15	80256607	-0.0318283	0.00461464	-6.89725	3.38813e-08	0.0088807	2.68229	0.0479484	0.999895	1
cg34010933_64804836	cg34010933	16	23110491	-0.0472514	0.00686311	-6.88484	3.52204e-08	0.00923168	1.54111	0.212441	0.999895	1
cg31986014_99790835	cg31986014	13	100784156	-0.0421087	0.0061267	-6.87298	3.65495e-08	0.00958006	1.10833	0.368585	0.999895	1
cg47184877_18754898	cg47184877	9	103363106	-0.0376759	0.00548672	-6.86675	3.72675e-08	0.00976826	1.37404	0.2635	0.999895	1
cg32275342_76720131	cg32275342	14	24494682	-0.0278399	0.00407026	-6.83984	4.05368e-08	0.0106252	0.829176	0.515971	0.999895	1
cg46772397_90765496	cg46772397	9	54863223	0.0446416	0.00653915	6.82682	4.2221e-08	0.0110666	0.769818	0.552393	0.999895	1
cg38958419_98806863	cg38958419	2	130176906	-0.032727	0.00480311	-6.81371	4.39872e-08	0.0115296	0.43232	0.784271	0.999895	1
cg44267129_38682147	cg44267129	7	16810781	-0.0583231	0.00856586	-6.80878	4.46711e-08	0.0117088	4.16454	0.00749893	0.999895	1
cg32240324_59766397	cg32240324	14	20387022	-0.0594561	0.0087379	-6.80439	4.52892e-08	0.0118708	1.72485	0.167268	0.999895	1
cg46762671_71666325	cg46762671	9	53772668	-0.0378589	0.00556481	-6.80327	4.54477e-08	0.0119124	2.48301	0.0620873	0.999895	1
cg45804112_14725575	cg45804112	8	69902253	-0.0403456	0.00594037	-6.79176	4.71136e-08	0.012349	0.355111	0.838654	0.999895	1
cg45267525_78783579	cg45267525	7	140955609	-0.0388436	0.00572844	-6.78084	4.87517e-08	0.0127784	1.99133	0.118034	0.999895	1
cg30292555_83724868	cg30292555	11	120571583	-0.0254791	0.0037578	-6.78032	4.88312e-08	0.0127992	0.715935	0.586893	0.999895	1
cg47433518_31706332	cg47433518	20	8143862	-0.0490463	0.00723977	-6.77456	4.97198e-08	0.0130321	1.42525	0.246732	0.999895	1
cg39366532_13727332	cg39366532	2	173022814	-0.0200757	0.0029659	-6.76883	5.06197e-08	0.013268	2.53218	0.0582435	0.999895	1
cg28744108_74673120	cg28744108	10	81606897	0.0327693	0.00484498	6.76355	5.14624e-08	0.0134889	3.05592	0.0296796	0.999895	1
cg45275744_64672933	cg45275744	7	141539222	0.0159994	0.00236778	6.75711	5.25106e-08	0.0137637	7.34947	0.000223065	0.9753	1
cg46391548_88743266	cg46391548	9	4308433	-0.0441089	0.00652887	-6.75597	5.26979e-08	0.0138127	1.18641	0.33436	0.999895	1
cg34530017_58600475	cg34530017	16	94572171	-0.0267596	0.00396117	-6.75547	5.27818e-08	0.0138347	2.72616	0.0453067	0.999895	1
cg40783371_30772835	cg40783371	4	40724859	-0.0330776	0.00489781	-6.75355	5.30988e-08	0.0139178	4.35829	0.00594414	0.999895	1
cg28793171_75605185	cg28793171	10	86716268	-0.0256886	0.00380534	-6.75068	5.35791e-08	0.0140437	0.317198	0.864474	0.999895	1
cg42740916_67733336	cg42740916	5	122160029	-0.0223708	0.00331478	-6.74879	5.38968e-08	0.014127	1.10722	0.369094	0.999895	1
cg36107484_96629941	cg36107484	19	6337085	-0.0243704	0.00361277	-6.74563	5.44335e-08	0.0142677	0.317011	0.864599	0.999895	1
cg30695999_32711822	cg30695999	12	59068286	-0.0233863	0.0034694	-6.74072	5.5277e-08	0.0144888	0.606485	0.660669	0.999895	1
cg46172529_63701458	cg46172529	8	111630344	-0.0287996	0.00427454	-6.73748	5.58408e-08	0.0146366	0.894333	0.478007	0.999895	1
cg30048302_70762842	cg30048302	11	101317103	-0.0219502	0.0032715	-6.70952	6.09529e-08	0.0159765	1.15455	0.347974	0.999895	1
cg45018707_82617960	cg45018707	7	114563252	-0.0446488	0.00665636	-6.70769	6.13026e-08	0.0160681	2.30064	0.0787464	0.999895	1
cg28831390_49801470	cg28831390	10	91122167	-0.0410524	0.00612801	-6.69915	6.29655e-08	0.016504	0.469313	0.757819	0.999895	1
cg30318070_90796464	cg30318070	12	3960419	0.0436968	0.00655752	6.66362	7.03853e-08	0.0184488	3.26136	0.022871	0.999895	1
cg35857829_89725438	cg35857829	18	67206904	-0.0668727	0.0100366	-6.66291	7.05427e-08	0.0184901	1.57554	0.203163	0.999895	1
cg41990779_2748442	cg41990779	5	31202737	0.0296951	0.00446661	6.64824	7.38635e-08	0.0193605	0.497076	0.737949	0.999895	1
cg44266009_53783469	cg44266009	7	16737957	0.0483119	0.0072784	6.63771	7.63436e-08	0.0200106	1.05286	0.394718	0.999895	1
cg38881823_55727258	cg38881823	2	121169973	-0.0180632	0.00272452	-6.62988	7.82432e-08	0.0205085	1.21041	0.324419	0.999895	1
cg38222989_71676342	cg38222989	2	30954787	-0.0275177	0.00415141	-6.62851	7.85819e-08	0.0205973	0.549634	0.700528	0.999895	1
cg42834474_1602378	cg42834474	5	129887754	0.0627902	0.00948309	6.62127	8.03858e-08	0.0210701	1.44479	0.240602	0.999895	1
cg47566208_90795487	cg47566208	20	38455322	-0.0545542	0.00824304	-6.61822	8.11603e-08	0.0212731	0.126919	0.971674	0.999895	1
cg36077235_93704822	cg36077235	19	4305128	-0.0334553	0.00506322	-6.60752	8.39331e-08	0.0219999	1.29258	0.292376	0.999895	1
cg33947535_11772497	cg33947535	16	16304851	-0.0250207	0.00378736	-6.60637	8.42365e-08	0.0220794	0.925945	0.460368	0.999895	1
cg31979952_89657173	cg31979952	13	100108809	-0.0406108	0.0061487	-6.60477	8.46598e-08	0.0221904	0.315056	0.865907	0.999895	1
cg43120486_16664505	cg43120486	6	7692215	-0.0330877	0.00500973	-6.60469	8.46812e-08	0.022196	3.66719	0.0137691	0.999895	1
cg39105065_46622593	cg39105065	2	151037819	-0.0313614	0.0047618	-6.58605	8.97852e-08	0.0235338	0.213958	0.928868	0.999895	1
cg39681196_26755349	cg39681196	3	40801023	-0.0179806	0.00273121	-6.58338	9.05399e-08	0.0237316	0.408419	0.801276	0.999895	1
cg38915822_82625228	cg38915822	2	125624085	-0.0355824	0.0054059	-6.58214	9.08944e-08	0.0238245	0.873132	0.490124	0.999895	1
cg39666533_86782547	cg39666533	3	38483158	-0.0237949	0.00361606	-6.58034	9.14087e-08	0.0239593	1.08429	0.379723	0.999895	1
cg30768707_76708502	cg30768707	12	71137892	-0.0226289	0.00343929	-6.57953	9.16421e-08	0.0240205	14.9373	3.84459e-07	0.0503856	0.100771
cg32247258_52682400	cg32247258	14	21053809	-0.0263213	0.00400057	-6.57938	9.16856e-08	0.0240319	1.26219	0.303875	0.999895	1
cg43619266_1662405	cg43619266	6	83108644	0.0210796	0.00320574	6.57558	9.27861e-08	0.0243204	2.42311	0.0671213	0.999895	1
cg42647587_24626372	cg42647587	5	115482861	-0.0432839	0.00658963	-6.56848	9.48784e-08	0.0248688	10.5705	1.12707e-05	0.367304	1
cg31615396_90706443	cg31615396	13	53775872	0.0232378	0.00354037	6.56367	9.63243e-08	0.0252477	0.772233	0.550878	0.999895	1
cg36204818_39744487	cg36204818	19	18672123	-0.0584864	0.00891127	-6.56319	9.64685e-08	0.0252856	0.575444	0.682331	0.999895	1
cg32619475_9704404	cg32619475	14	67069774	-0.0259439	0.00395603	-6.55806	9.80347e-08	0.0256961	1.02612	0.407867	0.999895	1
cg38924828_90698988	cg38924828	2	126673622	-0.0479878	0.00732795	-6.5486	1.00993e-07	0.0264715	0.536891	0.709563	0.999895	1
cg33617019_62780131	cg33617019	15	84557417	0.0316164	0.00482896	6.54725	1.01423e-07	0.0265842	1.12365	0.361641	0.999895	1
cg32642184_69761407	cg32642184	14	69731435	-0.0240667	0.00367649	-6.54612	1.01783e-07	0.0266785	1.43595	0.243355	0.999895	1
cg45270954_60657217	cg45270954	7	141199418	-0.0265026	0.00404928	-6.54503	1.02132e-07	0.0267699	1.88158	0.136276	0.999895	1
cg28536086_26695962	cg28536086	10	61696761	-0.0214378	0.00327674	-6.54242	1.02973e-07	0.0269905	0.973939	0.434571	0.999895	1
cg29476597_47625585	cg29476597	11	45853302	-0.027209	0.00416135	-6.53851	1.04248e-07	0.0273246	0.857606	0.499142	0.999895	1
cg30235553_44694894	cg30235553	11	116850351	-0.054914	0.00841214	-6.52795	1.07766e-07	0.0282467	0.925522	0.460601	0.999895	1
cg47212634_51798580	cg47212634	9	106173563	-0.0192669	0.00295549	-6.51902	1.10833e-07	0.0290507	2.88912	0.0367352	0.999895	1
cg47221657_43787496	cg47221657	9	106885781	-0.0208936	0.00320811	-6.51274	1.13044e-07	0.0296302	2.93516	0.0346301	0.999895	1
cg29998307_8723196	cg29998307	11	97627074	-0.0312277	0.00480209	-6.50295	1.16576e-07	0.0305561	6.02872	0.000887728	0.999895	1
cg30289024_68758171	cg30289024	11	120346514	-0.0382376	0.00588187	-6.50093	1.1732e-07	0.0307511	1.58559	0.200528	0.999895	1
cg29887636_76797413	cg29887636	11	87085502	-0.0300979	0.00463648	-6.49154	1.20834e-07	0.0316722	0.325044	0.859199	0.999895	1
cg42789583_96692552	cg42789583	5	125442768	-0.0359467	0.00553935	-6.48933	1.2168e-07	0.0318937	0.730056	0.577725	0.999895	1
cg34754984_71702157	cg34754984	17	26068074	-0.0375886	0.00579619	-6.48506	1.23324e-07	0.0323248	2.52417	0.0588531	0.999895	1
cg34896548_20780594	cg34896548	17	37048555	-0.0298549	0.00460646	-6.48109	1.24871e-07	0.0327301	1.02687	0.407489	0.999895	1
cg31733147_31671384	cg31733147	13	65242473	-0.0335896	0.00518655	-6.47629	1.26771e-07	0.0332282	0.194968	0.939334	0.999895	1
cg32577394_37654248	cg32577394	14	62839090	-0.0389313	0.00601501	-6.47236	1.28349e-07	0.0336418	2.42342	0.0670944	0.999895	1
cg45130732_85809159	cg45130732	7	127272813	0.0480305	0.00742696	6.46705	1.30511e-07	0.0342086	1.25313	0.307384	0.999895	1
cg37464609_70653957	cg37464609	1	132116865	0.0134447	0.00207942	6.46559	1.31111e-07	0.0343658	1.45097	0.238694	0.999895	1
cg41503319_78796955	cg41503319	4	133132352	-0.0452188	0.00699406	-6.46531	1.31226e-07	0.0343959	0.553203	0.698004	0.999895	1
cg38823563_76616931	cg38823563	2	114201786	-0.0216258	0.0033473	-6.46066	1.3316e-07	0.0349029	0.595259	0.668472	0.999895	1
cg38271050_27662309	cg38271050	2	34671806	-0.0445744	0.00690533	-6.45507	1.35524e-07	0.0355226	0.41201	0.798727	0.999895	1
cg46383808_26712111	cg46383808	8	129264559	-0.0307697	0.0047692	-6.45174	1.3695e-07	0.0358962	1.55584	0.208422	0.999895	1
cg41263545_68653459	cg41263545	4	108299389	-0.0205052	0.00318104	-6.44608	1.39413e-07	0.0365418	2.97629	0.0328549	0.999895	1
cg36958325_87601545	cg36958325	1	57376979	0.0296319	0.00459989	6.44187	1.4127e-07	0.0370286	0.618708	0.652216	0.999895	1
cg30292941_41675140	cg30292941	11	120582811	0.031356	0.00487081	6.43752	1.43219e-07	0.0375394	2.36049	0.0728295	0.999895	1
cg33670114_76620918	cg33670114	15	89146371	-0.035838	0.00556711	-6.43744	1.43254e-07	0.0375486	0.301319	0.87502	0.999895	1
cg35927831_77754405	cg35927831	18	75001376	-0.0299998	0.00466166	-6.43543	1.44163e-07	0.0377869	17.8629	5.50553e-08	0.0144307	0.0144307
cg44525152_48779562	cg44525152	7	45719325	-0.0215681	0.00335807	-6.42277	1.50025e-07	0.0393234	1.18411	0.335324	0.999895	1
cg29165319_78787472	cg29165319	10	128703731	-0.0216645	0.00337999	-6.40964	1.56354e-07	0.0409822	1.55278	0.209252	0.999895	1
cg29510756_29606431	cg29510756	11	50290372	-0.0251127	0.00392227	-6.4026	1.59862e-07	0.0419018	2.4277	0.0667213	0.999895	1
cg44260630_38689491	cg44260630	7	16285310	0.0285311	0.00445769	6.40043	1.60959e-07	0.0421892	0.258166	0.902632	0.999895	1
cg32988934_41710895	cg32988934	14	121377447	-0.0304174	0.00475245	-6.40037	1.60989e-07	0.0421972	0.327467	0.857562	0.999895	1
cg30293910_18612861	cg30293910	11	120629450	0.0465513	0.00727511	6.39871	1.61831e-07	0.0424179	2.9288	0.0349135	0.999895	1
cg44161825_51738841	cg44161825	6	147042466	0.0397424	0.00621219	6.39749	1.62453e-07	0.0425809	0.507471	0.730521	0.999895	1
cg37067877_99705359	cg37067877	1	72329833	-0.0268698	0.00421098	-6.38088	1.71177e-07	0.0448675	2.10408	0.10183	0.999895	1
cg35592694_81783367	cg35592694	18	35600061	-0.0335836	0.00526398	-6.37988	1.71718e-07	0.0450093	3.03376	0.0305299	0.999895	1
cg30074858_13653114	cg30074858	11	103133904	0.0247898	0.00388568	6.37979	1.71767e-07	0.0450222	1.33638	0.276506	0.999895	1
cg39139679_17689527	cg39139679	2	154437543	-0.0435099	0.00682	-6.37975	1.71785e-07	0.045027	2.09743	0.102721	0.999895	1
cg41330584_38661170	cg41330584	4	117787277	-0.0284645	0.00446377	-6.37679	1.73396e-07	0.0454492	1.4286	0.24567	0.999895	1
cg28165690_70733275	cg28165690	10	9899247	-0.0268296	0.00421123	-6.37096	1.7661e-07	0.0462917	4.94992	0.002969	0.999895	1
cg47271168_45671820	cg47271168	9	111272447	0.0418802	0.006577	6.36767	1.78449e-07	0.0467736	4.3831	0.00577094	0.999895	1
cg45488596_20749858	cg45488596	8	25015178	-0.0154628	0.00242876	-6.36654	1.79084e-07	0.04694	1.27801	0.297837	0.999895	1
cg38128078_92783951	cg38128078	2	21206371	0.0278052	0.00437144	6.36065	1.82439e-07	0.0478195	1.25904	0.305093	0.999895	1
cg34792629_57639820	cg34792629	17	28532496	0.0357441	0.0056205	6.3596	1.83044e-07	0.047978	0.795786	0.536249	0.999895	1
cg42647548_55623945	cg42647548	5	115480490	-0.044622	0.00701754	-6.35864	1.83597e-07	0.0481229	6.60701	0.000478814	0.999895	1
cg39105069_1600149	cg39105069	2	151038047	-0.0290863	0.00457917	-6.35187	1.87556e-07	0.0491608	1.05347	0.394423	0.999895	1
cg45137129_95781280	cg45137129	7	127748185	-0.0224195	0.00353061	-6.35004	1.88643e-07	0.0494456	2.46108	0.0638836	0.999895	1
cg35431089_74665102	cg35431089	18	11658723	-0.0332907	0.00525154	-6.33924	1.95172e-07	0.0511569	3.68859	0.0134094	0.999895	1
cg40004144_62718151	cg40004144	3	89243626	-0.0308347	0.00486531	-6.33766	1.96144e-07	0.0514118	1.89456	0.13398	0.999895	1
cg42647515_75760871	cg42647515	5	115479836	-0.0279858	0.0044173	-6.3355	1.97484e-07	0.0517629	2.62581	0.0515837	0.999895	1
cg40809067_57677868	cg40809067	4	43577290	-0.0378184	0.00597216	-6.33245	1.99391e-07	0.0522627	0.30167	0.874789	0.999895	1
cg33956287_22712254	cg33956287	16	17455167	-0.0187697	0.00296511	-6.33018	2.00825e-07	0.0526386	0.713097	0.588746	0.999895	1
cg28404070_26713195	cg28404070	10	42763482	-0.0278394	0.00440058	-6.32629	2.03299e-07	0.0532872	0.504591	0.732578	0.999895	1
cg35408171_60763491	cg35408171	18	7871740	-0.0546204	0.00863517	-6.32534	2.03909e-07	0.053447	1.18956	0.33304	0.999895	1
cg46927081_41779299	cg46927081	9	70258039	0.0295861	0.00467769	6.32495	2.04161e-07	0.0535131	1.27854	0.297638	0.999895	1
cg42755689_60608113	cg42755689	5	123144095	-0.0117814	0.00186306	-6.32368	2.04975e-07	0.0537265	7.86859	0.000133168	0.887029	1
cg47240717_96763246	cg47240717	9	108431955	-0.0205539	0.00325473	-6.31508	2.10611e-07	0.0552036	0.39254	0.812505	0.999895	1
cg43858333_7714175	cg43858333	6	113625043	-0.0237823	0.00376874	-6.31041	2.13736e-07	0.0560226	3.72478	0.0128231	0.999895	1
cg44034301_72784350	cg44034301	6	134038126	-0.0260738	0.00413305	-6.30861	2.14952e-07	0.0563415	0.779581	0.546286	0.999895	1
cg46294162_94637348	cg46294162	8	121651382	-0.0436321	0.00691793	-6.3071	2.15975e-07	0.0566096	2.30726	0.0780688	0.999895	1
cg37515828_98654595	cg37515828	1	136344017	-0.0233802	0.00371134	-6.29966	2.211e-07	0.057953	6.42491	0.000580298	0.999895	1
cg45024868_45611353	cg45024868	7	115489777	0.0359039	0.00569975	6.29922	2.21409e-07	0.0580338	0.244895	0.910755	0.999895	1
cg45815184_8689275	cg45815184	8	70671838	0.0242998	0.00386006	6.29518	2.24242e-07	0.0587765	3.29974	0.0217901	0.999895	1
cg44186047_61704872	cg44186047	7	3695795	-0.0363358	0.00579536	-6.26981	2.42917e-07	0.0636714	1.10778	0.368837	0.999895	1
cg08161081_51786415	cg08161081	2	156177903	-0.0353417	0.0056383	-6.26815	2.44192e-07	0.0640057	3.42078	0.0187153	0.999895	1
cg29702230_85749258	cg29702230	11	69322826	0.0185864	0.00296642	6.2656	2.46167e-07	0.0645233	0.322016	0.86124	0.999895	1
cg38742806_60667855	cg38742806	2	102400003	0.0163286	0.00260666	6.26417	2.47279e-07	0.0648148	0.142568	0.965052	0.999895	1
cg42994338_69678820	cg42994338	5	143911152	-0.029186	0.00465941	-6.26389	2.47495e-07	0.0648713	0.335115	0.852373	0.999895	1
cg31200677_89660131	cg31200677	12	117844970	-0.0294132	0.0047002	-6.25786	2.52248e-07	0.0661171	0.358578	0.836255	0.999895	1
cg37871998_60739246	cg37871998	1	182280636	-0.0293644	0.00469493	-6.25449	2.5494e-07	0.0668229	3.01059	0.0314461	0.999895	1
cg43087181_99789843	cg43087181	6	3499706	-0.0264122	0.00422823	-6.24664	2.6133e-07	0.0684977	0.888641	0.481238	0.999895	1
cg47271178_85795157	cg47271178	9	111272700	0.0374689	0.00600353	6.24115	2.65893e-07	0.0696936	1.30712	0.287018	0.999895	1
cg41114908_69793904	cg41114908	4	88514568	0.031111	0.00498744	6.23788	2.68655e-07	0.0704177	3.87898	0.010609	0.999895	1
cg44790990_63792843	cg44790990	7	81790000	0.0232167	0.00372286	6.23623	2.7005e-07	0.0707834	2.61635	0.0522194	0.999895	1
cg30409443_92743100	cg30409443	12	17347565	0.0367259	0.00589202	6.23316	2.72685e-07	0.0714739	1.35253	0.270857	0.999895	1
cg35048693_3757830	cg35048693	17	56007842	0.0417382	0.00670097	6.22867	2.76568e-07	0.0724919	3.99514	0.00920671	0.999895	1
cg32651327_68614142	cg32651327	14	70466882	0.0353093	0.00568127	6.21504	2.88723e-07	0.0756777	2.56457	0.0558457	0.999895	1
cg30493405_71749833	cg30493405	12	28750843	0.0423817	0.00682238	6.21215	2.91362e-07	0.0763695	1.96855	0.121608	0.999895	1
cg41974677_88794581	cg41974677	5	29737303	-0.0185264	0.00298376	-6.2091	2.94186e-07	0.0771096	0.696968	0.599343	0.999895	1
cg44240518_68639230	cg44240518	7	13008121	-0.0252718	0.00407045	-6.20861	2.94643e-07	0.0772295	0.861101	0.497102	0.999895	1
cg39418296_47664112	cg39418296	2	180026447	-0.0235967	0.00380491	-6.20165	3.01184e-07	0.078944	0.466974	0.759494	0.999895	1
cg36322162_87792205	cg36322162	19	32487499	-0.033756	0.00544461	-6.19989	3.02857e-07	0.0793826	0.481332	0.749215	0.999895	1
cg29898639_34703931	cg29898639	11	88051139	-0.0378386	0.00610435	-6.19864	3.04058e-07	0.0796971	0.227899	0.920858	0.999895	1
cg40020097_12737504	cg40020097	3	90476917	-0.0266856	0.00430614	-6.1971	3.05531e-07	0.0800833	1.47863	0.230326	0.999895	1
cg41714963_38757496	cg41714963	4	150239267	-0.0260759	0.00420817	-6.19649	3.06123e-07	0.0802386	1.34253	0.274341	0.999895	1
cg30318078_30637588	cg30318078	12	3960846	0.0267771	0.00432515	6.19103	3.1144e-07	0.0816321	1.32253	0.281433	0.999895	1
cg36144441_61739956	cg36144441	19	10239401	-0.0317705	0.00513938	-6.18178	3.20667e-07	0.0840507	0.906632	0.471083	0.999895	1
cg38854960_21603414	cg38854960	2	118600283	-0.0273581	0.0044279	-6.17857	3.23936e-07	0.0849076	0.957966	0.443025	0.999895	1
cg36664188_5660890	cg36664188	1	13588245	-0.0355745	0.00575902	-6.17718	3.25357e-07	0.0852799	1.28035	0.296955	0.999895	1
cg42729865_61753903	cg42729865	5	121453392	0.0246017	0.00398324	6.17631	3.2625e-07	0.085514	2.94849	0.034044	0.999895	1
cg29822658_64661526	cg29822658	11	80386245	-0.0202582	0.00328308	-6.17048	3.32311e-07	0.0871028	1.3273	0.279726	0.999895	1
cg28663471_76764856	cg28663471	10	75833264	-0.026542	0.00431156	-6.15601	3.47836e-07	0.0911721	1.80807	0.150035	0.999895	1
cg28739864_58606545	cg28739864	10	81385753	0.0169991	0.00276258	6.15334	3.50778e-07	0.0919431	1.0852	0.379298	0.999895	1
cg34780248_5741474	cg34780248	17	27769284	0.0332609	0.00540752	6.15086	3.53537e-07	0.0926663	1.10702	0.369187	0.999895	1
cg42246948_50729489	cg42246948	5	67426266	-0.0231719	0.00376844	-6.14893	3.55697e-07	0.0932324	0.271038	0.894576	0.999895	1
cg34392947_63606365	cg34392947	16	78375500	-0.0407324	0.00663054	-6.14316	3.62235e-07	0.0949462	2.18153	0.0920134	0.999895	1
cg34392945_38713222	cg34392945	16	78375479	-0.031418	0.00511669	-6.14031	3.65513e-07	0.0958054	1.3449	0.27351	0.999895	1
cg42148092_82810545	cg42148092	5	52742918	-0.035078	0.00571456	-6.13836	3.67771e-07	0.0963972	1.14641	0.351526	0.999895	1
cg36408505_79790849	cg36408505	19	42332602	0.018077	0.00294526	6.13767	3.68571e-07	0.0966069	0.400093	0.807172	0.999895	1
cg47221646_93761151	cg47221646	9	106885632	-0.0254426	0.00414588	-6.13685	3.69522e-07	0.0968561	2.27227	0.0817195	0.999895	1
cg31670665_95696861	cg31670665	13	58126106	-0.0316367	0.00515604	-6.13584	3.70699e-07	0.0971648	0.516593	0.724011	0.999895	1
cg34885962_20687979	cg34885962	17	35868741	-0.0245434	0.0040022	-6.13247	3.74663e-07	0.0982038	1.15172	0.349203	0.999895	1
cg40814191_24781885	cg40814191	4	44012169	0.0535503	0.00873254	6.13227	3.74905e-07	0.098267	0.921448	0.462846	0.999895	1
cg35796245_16672394	cg35796245	18	61176072	-0.0234204	0.00382123	-6.12902	3.78775e-07	0.0992816	0.96861	0.437377	0.999895	1
cg42097531_6739820	cg42097531	5	44225232	-0.0457195	0.00746085	-6.12792	3.80084e-07	0.0996247	1.37521	0.263104	0.999895	1
cg37148704_7805279	cg37148704	1	82316224	0.0253585	0.0041385	6.12747	3.80627e-07	0.099767	1.46188	0.235359	0.999895	1
cg28707335_78777820	cg28707335	10	79802715	0.0230425	0.00376337	6.12284	3.86227e-07	0.101235	2.41738	0.0676241	0.999895	1
cg42787939_66633321	cg42787939	5	125339612	-0.0307201	0.00501838	-6.12151	3.87856e-07	0.101662	1.67509	0.178486	0.999895	1
cg46309734_27744150	cg46309734	8	122569288	-0.0228115	0.00372789	-6.11915	3.90762e-07	0.102423	0.777182	0.547782	0.999895	1
cg44284840_96766830	cg44284840	7	19120577	0.0198749	0.00324833	6.11849	3.91572e-07	0.102636	0.474034	0.754439	0.999895	1
cg44180962_63804210	cg44180962	7	3219026	-0.0378119	0.00618046	-6.11798	3.92209e-07	0.102803	0.397545	0.808973	0.999895	1
cg31166971_77611902	cg31166971	12	112827890	-0.0268995	0.00439719	-6.11742	3.92893e-07	0.102982	1.20076	0.328385	0.999895	1
cg29988113_4759529	cg29988113	11	96973071	0.0235901	0.0038571	6.11602	3.94634e-07	0.103438	0.53833	0.708542	0.999895	1
cg40159422_63795545	cg40159422	3	107330217	-0.0391693	0.006413	-6.10779	4.0503e-07	0.106163	2.39168	0.0699266	0.999895	1
cg34181617_40740595	cg34181617	16	43890351	0.0312661	0.00512073	6.10578	4.076e-07	0.106837	0.178299	0.948053	0.999895	1
cg36637789_50735296	cg36637789	1	9699292	-0.0327882	0.00537007	-6.10574	4.07659e-07	0.106852	1.34387	0.273872	0.999895	1
cg44185263_45757926	cg44185263	7	3647601	-0.027047	0.00443154	-6.1033	4.10811e-07	0.107678	1.87775	0.136962	0.999895	1
cg42839321_53605349	cg42839321	5	130253962	-0.0233689	0.00383074	-6.10036	4.14635e-07	0.108681	0.956747	0.443676	0.999895	1
cg36805074_64754195	cg36805074	1	36368119	-0.0151922	0.0024929	-6.0942	4.22786e-07	0.110817	1.94389	0.1256	0.999895	1
cg41840863_28798159	cg41840863	5	8420009	-0.0236248	0.00388156	-6.08642	4.33301e-07	0.113573	1.64688	0.185165	0.999895	1
cg36805069_93740456	cg36805069	1	36367881	-0.0188847	0.00310896	-6.07428	4.50237e-07	0.118012	1.44226	0.241388	0.999895	1
cg44267114_9744870	cg44267114	7	16810477	-0.0263024	0.00433253	-6.07091	4.55048e-07	0.119273	1.28392	0.295611	0.999895	1
cg40320308_84748526	cg40320308	3	129724709	0.0319399	0.00526228	6.06959	4.56946e-07	0.119771	2.9412	0.0343634	0.999895	1
cg29156317_65692475	cg29156317	10	128085216	-0.0199687	0.00329019	-6.06917	4.57552e-07	0.11993	2.92459	0.0351024	0.999895	1
cg39995442_30810525	cg39995442	3	88548360	-0.0168232	0.00278102	-6.04928	4.87215e-07	0.127705	1.59665	0.197667	0.999895	1
cg39091771_7630342	cg39091771	2	148874370	-0.0309193	0.00511175	-6.04868	4.88146e-07	0.127949	1.5071	0.222006	0.999895	1
cg34496880_30662404	cg34496880	16	92060775	-0.0190694	0.00315359	-6.0469	4.9089e-07	0.128668	2.20509	0.0892211	0.999895	1
cg42673780_2716932	cg42673780	5	117285838	-0.0362566	0.00599655	-6.04625	4.91895e-07	0.128932	0.470527	0.75695	0.999895	1
cg29556199_91810210	cg29556199	11	54440011	-0.0429246	0.00710049	-6.04529	4.93389e-07	0.129323	0.818362	0.522478	0.999895	1
cg36519817_71742869	cg36519817	19	53391564	0.0467542	0.00773784	6.04228	4.98104e-07	0.130559	2.22563	0.0868562	0.999895	1
cg34874382_57767943	cg34874382	17	35060373	-0.0347374	0.00574964	-6.04167	4.99072e-07	0.130813	1.38022	0.26142	0.999895	1
cg36983348_92672460	cg36983348	1	60146796	-0.0167365	0.00277087	-6.04018	5.01429e-07	0.13143	0.63421	0.641566	0.999895	1
cg40975455_33740520	cg40975455	4	63494518	-0.0208138	0.00344758	-6.03721	5.06152e-07	0.132669	2.70055	0.0468302	0.999895	1
cg40004531_95749930	cg40004531	3	89268513	-0.0312796	0.00518177	-6.03647	5.07339e-07	0.13298	0.959389	0.442266	0.999895	1
cg42956311_35751256	cg42956311	5	140704134	0.0384421	0.00637063	6.03428	5.10855e-07	0.133901	0.812445	0.526063	0.999895	1
cg29985457_5655420	cg29985457	11	96790496	-0.0234838	0.0038953	-6.02875	5.19858e-07	0.136261	0.372152	0.826814	0.999895	1
cg32511745_65625922	cg32511745	14	55592590	-0.0270026	0.00448177	-6.02498	5.26091e-07	0.137895	1.67314	0.178939	0.999895	1
cg47077316_38810334	cg47077316	9	90272673	0.0276635	0.00459263	6.02345	5.28627e-07	0.13856	0.549274	0.700783	0.999895	1
cg42623667_51793826	cg42623667	5	114131964	-0.0249459	0.00414398	-6.01979	5.34778e-07	0.140172	2.66816	0.0488321	0.999895	1
cg46668652_90770445	cg46668652	9	44107969	0.0348245	0.00579216	6.01234	5.4751e-07	0.143509	1.03658	0.402679	0.999895	1
cg36084327_45704263	cg36084327	19	4903934	-0.0251329	0.00418083	-6.01145	5.49048e-07	0.143912	4.00676	0.0090775	0.999895	1
cg40751150_3643536	cg40751150	4	34881853	-0.0229853	0.00382926	-6.00255	5.64711e-07	0.148018	1.43961	0.242213	0.999895	1
cg44186199_69779246	cg44186199	7	3706655	-0.0337901	0.0056371	-5.99423	5.79744e-07	0.151958	1.43715	0.242981	0.999895	1
cg33842729_43723976	cg33842729	15	103243914	-0.046558	0.00776808	-5.99351	5.81074e-07	0.152306	0.772371	0.550791	0.999895	1
cg29999991_72714367	cg29999991	11	97701435	-0.0310976	0.00519446	-5.98669	5.93719e-07	0.155621	1.77727	0.1562	0.999895	1
cg41605824_63762184	cg41605824	4	140033637	0.0130516	0.00218092	5.98444	5.97953e-07	0.156731	0.900582	0.47448	0.999895	1
cg30187481_53686247	cg30187481	11	113667192	0.016864	0.00281804	5.98429	5.98235e-07	0.156805	0.770999	0.551652	0.999895	1
cg33478247_64729326	cg33478247	15	73644532	-0.0165338	0.00276385	-5.98218	6.02232e-07	0.157852	1.01983	0.411009	0.999895	1
cg40015333_11647218	cg40015333	3	90054220	-0.0394988	0.00660575	-5.97946	6.07439e-07	0.159217	0.392745	0.81236	0.999895	1
cg39572508_97628886	cg39572508	3	27184152	-0.0247417	0.00413833	-5.97867	6.08963e-07	0.159617	1.03209	0.404897	0.999895	1
cg36954869_59806537	cg36954869	1	56970007	-0.0186696	0.00312332	-5.9775	6.11214e-07	0.160207	1.94332	0.125694	0.999895	1
cg43543149_87617295	cg43543149	6	70958128	-0.0536	0.00896874	-5.97631	6.13503e-07	0.160807	2.72664	0.0452789	0.999895	1
cg39334531_59781929	cg39334531	2	170406579	0.0257071	0.00430605	5.97001	6.25853e-07	0.164044	0.835832	0.511995	0.999895	1
cg46331240_35783142	cg46331240	8	123981499	-0.0158592	0.00265663	-5.96968	6.26499e-07	0.164213	1.1741	0.33956	0.999895	1
cg39872879_10735402	cg39872879	3	69724321	-0.0323626	0.00542567	-5.96472	6.36396e-07	0.166807	0.846977	0.505386	0.999895	1
cg33535369_50676559	cg33535369	15	78429777	-0.0178007	0.00298517	-5.96303	6.39795e-07	0.167698	1.91876	0.129802	0.999895	1
cg42884462_66705820	cg42884462	5	135012744	-0.0278909	0.00467866	-5.9613	6.43303e-07	0.168617	1.47316	0.231957	0.999895	1
cg44004874_41722271	cg44004874	6	128437289	-0.0202988	0.0034072	-5.9576	6.50867e-07	0.1706	3.02573	0.0308442	0.999895	1
cg44180972_51755150	cg44180972	7	3219265	-0.0186931	0.00313794	-5.95712	6.51861e-07	0.170861	2.39787	0.0693648	0.999895	1
cg29519311_67723110	cg29519311	11	51060245	-0.0309034	0.00519052	-5.9538	6.58721e-07	0.172659	1.65615	0.182944	0.999895	1
cg40303870_72790484	cg40303870	3	127835814	-0.0230023	0.00386487	-5.95163	6.63262e-07	0.173849	1.75288	0.161256	0.999895	1
cg34010947_52707466	cg34010947	16	23111831	-0.0454401	0.0076352	-5.95139	6.63764e-07	0.173981	2.42984	0.0665354	0.999895	1
cg38271026_41782233	cg38271026	2	34671335	-0.0754357	0.0126851	-5.94681	6.7344e-07	0.176517	0.735166	0.574429	0.999895	1
cg28779081_76609259	cg28779081	10	85182907	-0.0359766	0.00605102	-5.94555	6.76127e-07	0.177221	1.32125	0.281893	0.999895	1
cg34149239_2766909	cg34149239	16	38619274	0.0165178	0.00277876	5.9443	6.78807e-07	0.177923	1.40926	0.251855	0.999895	1
cg30049857_19646455	cg30049857	11	101443494	-0.0254518	0.00428513	-5.93958	6.88997e-07	0.180594	0.59004	0.672112	0.999895	1
cg45827992_86799551	cg45827992	8	71596247	-0.0124716	0.00210166	-5.93415	7.00911e-07	0.183717	1.12177	0.362487	0.999895	1
cg28404074_60654218	cg28404074	10	42764075	-0.0220416	0.0037198	-5.92547	7.20398e-07	0.188825	3.35755	0.0202608	0.999895	1
cg48113854_60607231	cg48113854	20	152234930	-0.0440093	0.00742857	-5.92434	7.22984e-07	0.189503	4.44384	0.0053688	0.999895	1
cg35592258_93704572	cg35592258	18	35557074	-0.0249588	0.00422316	-5.90998	7.56526e-07	0.198294	3.13836	0.026725	0.999895	1
cg28504428_88645439	cg28504428	10	59223099	-0.0541891	0.00917118	-5.90863	7.59774e-07	0.199146	0.842088	0.508278	0.999895	1
cg33778836_13710257	cg33778836	15	98724493	-0.0400313	0.00677657	-5.90731	7.62946e-07	0.199977	0.816793	0.523427	0.999895	1
cg45804111_6685559	cg45804111	8	69902240	-0.030266	0.00513118	-5.89845	7.84608e-07	0.205655	0.729304	0.578211	0.999895	1
cg31271548_68787908	cg31271548	13	12256665	-0.030653	0.00519905	-5.89587	7.91016e-07	0.207335	1.23277	0.315401	0.999895	1
cg28677455_2770536	cg28677455	10	76960760	-0.0445669	0.0075596	-5.8954	7.92196e-07	0.207644	2.25616	0.083458	0.999895	1
cg38267993_62699500	cg38267993	2	34370725	-0.041858	0.00711105	-5.88632	8.15247e-07	0.213686	0.0754067	0.989226	0.999895	1
cg34379474_73645106	cg34379474	16	76550081	0.0407008	0.00691451	5.8863	8.15322e-07	0.213706	0.4406	0.77836	0.999895	1
cg33515176_67733493	cg33515176	15	76667172	-0.0272675	0.00463833	-5.87874	8.35009e-07	0.218866	2.30911	0.0778805	0.999895	1
cg47871735_71637186	cg47871735	20	101085967	-0.0706202	0.0120202	-5.87513	8.44584e-07	0.221376	0.199247	0.937023	0.999895	1
cg40523136_90796583	cg40523136	3	153908631	-0.033744	0.00574707	-5.87153	8.54269e-07	0.223914	0.595262	0.66847	0.999895	1
cg38949890_27760960	cg38949890	2	129199844	-0.0236668	0.00403235	-5.86923	8.60493e-07	0.225545	2.08022	0.105062	0.999895	1
cg43468657_79682443	cg43468657	6	56795958	-0.0289615	0.00493484	-5.86877	8.61728e-07	0.225869	2.92528	0.0350711	0.999895	1
cg44206074_87604432	cg44206074	7	6148171	0.0247486	0.00421707	5.86869	8.61962e-07	0.225931	0.414022	0.797299	0.999895	1
cg33996915_31687154	cg33996915	16	21793884	0.0267807	0.00456973	5.86046	8.84679e-07	0.231885	0.478601	0.75117	0.999895	1
cg44240506_9650548	cg44240506	7	13007981	-0.0450358	0.00768732	-5.85845	8.90299e-07	0.233358	1.41178	0.251042	0.999895	1
cg34089538_64760171	cg34089538	16	32645112	-0.0285891	0.00488219	-5.8558	8.97793e-07	0.235322	0.0820141	0.987377	0.999895	1
cg35182104_43603186	cg35182104	17	71618472	-0.0263896	0.00450993	-5.85144	9.10251e-07	0.238588	0.534772	0.711069	0.999895	1
cg37986370_71749585	cg37986370	1	193507446	-0.0364602	0.00623828	-5.84459	9.30143e-07	0.243802	0.775674	0.548725	0.999895	1
cg33834347_11779267	cg33834347	15	102519140	0.0281489	0.00481672	5.844	9.31895e-07	0.244261	0.549964	0.700295	0.999895	1
cg44284169_19704874	cg44284169	7	19083500	0.0181334	0.00310315	5.84353	9.33267e-07	0.244621	0.545441	0.703498	0.999895	1
cg41398012_6681969	cg41398012	4	124803077	0.0228013	0.00390271	5.84243	9.36528e-07	0.245475	3.78257	0.0119417	0.999895	1
cg41992031_31745270	cg41992031	5	31295093	-0.0304793	0.00521791	-5.8413	9.39884e-07	0.246355	0.332835	0.853923	0.999895	1
cg42478653_15606484	cg42478653	5	100415073	-0.029525	0.00505731	-5.83808	9.49488e-07	0.248872	3.77648	0.0120316	0.999895	1
cg37318257_97737385	cg37318257	1	106758726	-0.0324772	0.00556721	-5.83365	9.62864e-07	0.252378	2.78492	0.0420009	0.999895	1
cg41398646_43789939	cg41398646	4	124847901	0.0161154	0.00276301	5.83255	9.66224e-07	0.253259	0.478085	0.751539	0.999895	1
cg29758483_76769846	cg29758483	11	74837434	0.0264664	0.00453807	5.83208	9.67666e-07	0.253637	2.81044	0.0406434	0.999895	1
cg36077237_97710250	cg36077237	19	4305267	-0.0391619	0.00671854	-5.82893	9.77337e-07	0.256172	1.54745	0.210703	0.999895	1
cg41702601_86647244	cg41702601	4	149484616	0.0225362	0.00386962	5.82387	9.9307e-07	0.260296	0.849851	0.503692	0.999895	1
cg36164727_40671480	cg36164727	19	12794030	-0.0261711	0.00449395	-5.82364	9.93818e-07	0.260492	4.71229	0.00391287	0.999895	1
cg39483861_13652257	cg39483861	3	10088298	0.039497	0.00678446	5.82168	9.99984e-07	0.262108	0.649013	0.631473	0.999895	1
cg28511965_9732311	cg28511965	10	59877839	-0.0238207	0.00409463	-5.81755	1.01311e-06	0.265548	0.722734	0.582468	0.999895	1
cg44044025_97723580	cg44044025	6	134897087	0.0583697	0.0100396	5.81397	1.02465e-06	0.268572	0.660162	0.623923	0.999895	1
cg28340981_91747261	cg28340981	10	34282956	-0.0260969	0.0044893	-5.81313	1.02736e-06	0.269285	4.41288	0.00556997	0.999895	1
cg44478075_13642894	cg44478075	7	40902521	-0.0159732	0.00274787	-5.81293	1.028e-06	0.26945	0.893914	0.478244	0.999895	1
cg47271176_62641451	cg47271176	9	111272637	0.0286414	0.00492751	5.81255	1.02925e-06	0.269778	4.16176	0.00752411	0.999895	1
cg40448794_50614123	cg40448794	3	145648588	-0.0195082	0.00335853	-5.80855	1.04232e-06	0.273205	0.247317	0.909288	0.999895	1
cg35584977_25780953	cg35584977	18	34778875	-0.0303511	0.00522977	-5.80353	1.05899e-06	0.277574	1.61615	0.19272	0.999895	1
cg44974961_62749573	cg44974961	7	109522115	-0.0254724	0.00439177	-5.80004	1.07073e-06	0.280651	1.08152	0.381027	0.999895	1
cg43966253_50706375	cg43966253	6	125004206	0.0344257	0.00593821	5.79733	1.07996e-06	0.28307	0.980758	0.431001	0.999895	1
cg45561026_34786391	cg45561026	8	33985843	-0.0262738	0.00453342	-5.79557	1.08596e-06	0.284642	1.6304	0.189181	0.999895	1
cg29500224_80750908	cg29500224	11	49202373	-0.0218508	0.00377697	-5.78529	1.12183e-06	0.294045	0.798343	0.534676	0.999895	1
cg38022783_11657176	cg38022783	2	5947710	-0.0189571	0.00327795	-5.7832	1.12925e-06	0.295991	5.58538	0.00144498	0.999895	1
cg46794203_6789551	cg46794203	9	57261453	-0.00942646	0.00163188	-5.77644	1.15362e-06	0.302376	2.73163	0.0449877	0.999895	1
cg36132860_1810422	cg36132860	19	8838603	-0.0281399	0.00487297	-5.77469	1.16002e-06	0.304056	5.5517	0.00150021	0.999895	1
cg39258985_27788827	cg39258985	2	165316669	0.0151516	0.00262571	5.77048	1.17553e-06	0.308122	1.91534	0.130385	0.999895	1
cg29757716_53700866	cg29757716	11	74770346	0.0299958	0.00519949	5.76899	1.18111e-06	0.309584	0.741626	0.570279	0.999895	1
cg41845964_30605980	cg41845964	5	9102439	-0.0359532	0.00623393	-5.76734	1.18727e-06	0.311198	1.51078	0.220952	0.999895	1
cg32108384_10633392	cg32108384	13	114818792	-0.0207759	0.00360258	-5.76694	1.18875e-06	0.311586	0.674771	0.614102	0.999895	1
cg45285759_63681881	cg45285759	7	142654433	0.0188972	0.003279	5.76309	1.2033e-06	0.315401	1.40807	0.252242	0.999895	1
cg31980084_5613280	cg31980084	13	100124591	0.0229671	0.00399961	5.74232	1.28492e-06	0.336792	1.04643	0.397846	0.999895	1
cg39192047_61748249	cg39192047	2	158769939	-0.0139108	0.00242377	-5.73934	1.29708e-06	0.33998	1.61841	0.192155	0.999895	1
cg44281638_29809949	cg44281638	7	18950486	0.0301961	0.00526136	5.73922	1.29754e-06	0.340101	1.08137	0.381094	0.999895	1
cg40061277_86652925	cg40061277	3	96244279	0.0328145	0.00572456	5.73223	1.32651e-06	0.347693	1.25127	0.308107	0.999895	1
cg47429786_98796833	cg47429786	20	7843314	-0.0409854	0.00715063	-5.73171	1.32869e-06	0.348266	0.556789	0.695469	0.999895	1
cg38983477_45614902	cg38983477	2	132687645	-0.0172932	0.00302139	-5.72359	1.36323e-06	0.35732	1.10895	0.368304	0.999895	1
cg40218665_51666599	cg40218665	3	116506138	-0.0249643	0.00436168	-5.72357	1.36332e-06	0.357343	0.564724	0.689871	0.999895	1
cg44180971_71668379	cg44180971	7	3219245	-0.0308415	0.00538933	-5.72269	1.36712e-06	0.358338	0.906536	0.471137	0.999895	1
cg34877853_84680377	cg34877853	17	35244251	-0.0305206	0.00533856	-5.717	1.39189e-06	0.364832	4.02202	0.00891066	0.999895	1
cg45803993_2627471	cg45803993	8	69894241	0.0336037	0.00587984	5.71507	1.40039e-06	0.367059	1.10203	0.371481	0.999895	1
cg28709180_76713277	cg28709180	10	79898974	0.0361883	0.00633423	5.71314	1.40899e-06	0.369313	1.12105	0.362811	0.999895	1
cg40272513_77749198	cg40272513	3	123256787	-0.0205564	0.00360079	-5.70887	1.42811e-06	0.374324	2.94302	0.0342835	0.999895	1
cg42687982_76658474	cg42687982	5	118246507	-0.0242098	0.00424143	-5.70792	1.43241e-06	0.375452	0.81936	0.521875	0.999895	1
cg45561027_50706844	cg45561027	8	33985933	-0.0257154	0.00450702	-5.70564	1.44277e-06	0.378166	0.720015	0.584235	0.999895	1
cg44980707_97780118	cg44980707	7	110124504	-0.0230576	0.004044	-5.70169	1.46087e-06	0.38291	1.57065	0.204455	0.999895	1
cg45149117_70719928	cg45149117	7	128738498	-0.0257659	0.00451979	-5.70068	1.46554e-06	0.384137	0.21171	0.930135	0.999895	1
cg31149319_47722280	cg31149319	12	111695135	0.0133886	0.00234995	5.69741	1.48076e-06	0.388125	4.68181	0.004055	0.999895	1
cg45266049_59672158	cg45266049	7	140858499	-0.0241246	0.00423504	-5.69643	1.48535e-06	0.389328	1.91497	0.130448	0.999895	1
cg36069177_52741194	cg36069177	19	3709680	-0.0222538	0.00390876	-5.69332	1.49999e-06	0.393165	1.68368	0.176498	0.999895	1
cg39183031_41696377	cg39183031	2	158030244	-0.0267975	0.00470772	-5.69225	1.50508e-06	0.394499	1.12573	0.360706	0.999895	1
cg34885955_2805226	cg34885955	17	35868553	-0.0335228	0.0058986	-5.68317	1.54883e-06	0.405966	2.43185	0.0663611	0.999895	1
cg28735361_13622928	cg28735361	10	81190384	0.0220475	0.0038804	5.68175	1.55583e-06	0.407801	0.808011	0.528761	0.999895	1
cg29713357_62614882	cg29713357	11	69938739	-0.029672	0.00522773	-5.67589	1.58485e-06	0.415407	1.07807	0.382653	0.999895	1
cg42879258_79808238	cg42879258	5	134617266	0.0185317	0.00326609	5.67398	1.59446e-06	0.417927	2.08643	0.104211	0.999895	1
cg42480003_71711247	cg42480003	5	100519433	-0.0247388	0.00436191	-5.67155	1.60673e-06	0.421144	0.12409	0.972812	0.999895	1
cg44363658_33692861	cg44363658	7	28378436	-0.031558	0.00557015	-5.66556	1.63742e-06	0.429188	0.306073	0.871882	0.999895	1
cg36942482_9798579	cg36942482	1	55090263	-0.024248	0.00428098	-5.66412	1.64486e-06	0.431138	0.486775	0.745319	0.999895	1
cg29622753_76737967	cg29622753	11	61173522	-0.0284329	0.00502465	-5.65869	1.67335e-06	0.438604	1.24266	0.311482	0.999895	1
cg34762597_36710433	cg34762597	17	26663754	0.047837	0.00845711	5.65642	1.68536e-06	0.441752	2.10482	0.101732	0.999895	1
cg46172517_75740489	cg46172517	8	111629998	-0.0291791	0.00515879	-5.65619	1.6866e-06	0.442077	1.39619	0.256121	0.999895	1
cg46668632_73786509	cg46668632	9	44107308	0.0282316	0.00499269	5.65458	1.69517e-06	0.444324	1.01681	0.412529	0.999895	1
cg45557730_7789391	cg45557730	8	33733710	-0.0233374	0.00412737	-5.65431	1.69664e-06	0.44471	0.691318	0.60308	0.999895	1
cg46883331_68770875	cg46883331	9	65589455	-0.0360872	0.00638345	-5.65325	1.70234e-06	0.446204	0.457182	0.766502	0.999895	1
cg34010934_3665309	cg34010934	16	23110513	-0.0689423	0.0121966	-5.65256	1.70602e-06	0.447167	3.40982	0.0189741	0.999895	1
cg31079829_43773992	cg31079829	12	106288966	0.0156944	0.00277885	5.6478	1.73186e-06	0.453942	1.47534	0.231307	0.999895	1
cg34895553_38696249	cg34895553	17	36959026	0.0193848	0.0034332	5.64627	1.74023e-06	0.456135	2.40076	0.0691044	0.999895	1
cg38664855_93625549	cg38664855	2	90744448	0.0229605	0.00406698	5.6456	1.74395e-06	0.457111	1.29876	0.290086	0.999895	1
cg34877844_71795385	cg34877844	17	35243757	-0.0182996	0.0032433	-5.64228	1.7623e-06	0.461921	1.07514	0.38404	0.999895	1
cg41426849_99747219	cg41426849	4	127024560	-0.0289053	0.00512497	-5.64008	1.77459e-06	0.465142	4.92013	0.00307293	0.999895	1
cg29822654_50708552	cg29822654	11	80385315	-0.0334439	0.00593256	-5.63734	1.79002e-06	0.469187	3.17163	0.0256207	0.999895	1
cg35296939_87705220	cg35296939	17	84792323	0.0147347	0.00261419	5.63641	1.79526e-06	0.470559	1.37355	0.263665	0.999895	1
cg30695995_79654826	cg30695995	12	59067831	-0.0159673	0.00283355	-5.63509	1.80277e-06	0.472528	0.308131	0.870518	0.999895	1
cg43915495_63738400	cg43915495	6	119387551	-0.0265055	0.00470866	-5.6291	1.8372e-06	0.481553	0.625602	0.64747	0.999895	1
cg47241137_95613861	cg47241137	9	108461482	0.0164362	0.00292231	5.6244	1.86464e-06	0.488746	2.22373	0.0870725	0.999895	1
cg45819562_7725953	cg45819562	8	70869783	0.0279346	0.00496783	5.62309	1.87239e-06	0.490776	0.648603	0.631751	0.999895	1
cg39107750_58792428	cg39107750	2	151544877	-0.0216815	0.00385579	-5.62309	1.87241e-06	0.49078	2.38118	0.0708911	0.999895	1
cg46986510_5766236	cg46986510	9	77596600	0.0272179	0.00484074	5.62267	1.87485e-06	0.491421	3.86649	0.0107725	0.999895	1
cg41322457_8796866	cg41322457	4	117125515	0.0174332	0.00310071	5.62233	1.87687e-06	0.491951	2.10862	0.101226	0.999895	1
cg29696884_92772977	cg29696884	11	68972897	-0.03765	0.00669692	-5.62198	1.87895e-06	0.492497	0.931761	0.457179	0.999895	1
cg42988920_87809175	cg42988920	5	143465747	-0.0303228	0.00539477	-5.62078	1.88611e-06	0.494372	0.783978	0.54355	0.999895	1
cg31071278_41758436	cg31071278	12	105683596	-0.0356191	0.00633783	-5.62008	1.89027e-06	0.495463	1.9029	0.132525	0.999895	1
cg39418301_43653271	cg39418301	2	180026715	-0.0391354	0.00696427	-5.61945	1.89404e-06	0.496451	1.68072	0.177179	0.999895	1
cg43884232_28700407	cg43884232	6	116173645	0.0362663	0.00645589	5.61756	1.90538e-06	0.499424	0.513724	0.726057	0.999895	1
cg47241138_74700870	cg47241138	9	108461543	0.0302923	0.00539314	5.61681	1.90988e-06	0.500604	0.747169	0.566734	0.999895	1
cg28341989_14772905	cg28341989	10	34417240	-0.0214656	0.00382211	-5.61617	1.91375e-06	0.501616	1.11953	0.363497	0.999895	1
cg30887477_51684223	cg30887477	12	83631537	0.0212257	0.00377994	5.61535	1.91871e-06	0.502917	2.05172	0.109057	0.999895	1
cg33504649_67753951	cg33504649	15	76089969	-0.0273602	0.00487287	-5.61481	1.92198e-06	0.503774	1.44193	0.24149	0.999895	1
cg40638842_58779954	cg40638842	4	15267372	-0.0252177	0.00449178	-5.6142	1.9257e-06	0.504748	0.493396	0.740581	0.999895	1
cg40331370_79775264	cg40331370	3	130730816	0.0204281	0.00363949	5.61291	1.93354e-06	0.506804	4.35611	0.0059596	0.999895	1
cg40200598_13681188	cg40200598	3	113632020	-0.019704	0.00351059	-5.61273	1.93465e-06	0.507095	0.334696	0.852658	0.999895	1
cg34885275_98621880	cg34885275	17	35835148	-0.0254351	0.0045323	-5.61197	1.93928e-06	0.508309	1.85307	0.141458	0.999895	1
cg39738480_20808452	cg39738480	3	51415452	0.0229058	0.00408175	5.61177	1.94053e-06	0.508637	2.54358	0.0573876	0.999895	1
cg40012008_19768834	cg40012008	3	89774966	-0.0241488	0.00430454	-5.61008	1.9509e-06	0.511353	0.247329	0.90928	0.999895	1
cg43382316_2646411	cg43382316	6	47811665	-0.0456149	0.00813459	-5.60752	1.96671e-06	0.5155	1.98094	0.119651	0.999895	1
cg41492786_99686907	cg41492786	4	132352226	-0.0363306	0.00648003	-5.60654	1.97278e-06	0.517088	2.19242	0.0907125	0.999895	1
cg30047719_2687139	cg30047719	11	101276526	-0.0250424	0.00447233	-5.5994	2.01779e-06	0.528888	0.500763	0.735314	0.999895	1
cg29603321_89700360	cg29603321	11	59451362	-0.0385252	0.00688141	-5.59845	2.02386e-06	0.530478	0.152632	0.960516	0.999895	1
cg28714457_71725865	cg28714457	10	80140720	0.0238232	0.00425664	5.59673	2.03485e-06	0.533359	1.76779	0.158147	0.999895	1
cg28517452_41700915	cg28517452	10	60279403	-0.0209958	0.00375291	-5.59455	2.0489e-06	0.537042	2.03193	0.111921	0.999895	1
cg36132855_34770468	cg36132855	19	8838226	-0.0112069	0.00200374	-5.59299	2.05901e-06	0.539691	1.44323	0.241084	0.999895	1
cg34075254_30775330	cg34075254	16	31272909	-0.0406666	0.00727184	-5.59233	2.06328e-06	0.540812	1.03974	0.401121	0.999895	1
cg31959741_19604267	cg31959741	13	98315948	-0.0201604	0.00360603	-5.59073	2.07377e-06	0.543561	1.78157	0.155323	0.999895	1
cg39142148_26769459	cg39142148	2	154658720	-0.0175364	0.00313855	-5.58744	2.09542e-06	0.549235	2.61153	0.0525467	0.999895	1
cg34711289_58734584	cg34711289	17	21961375	-0.0285206	0.00511123	-5.57998	2.14531e-06	0.562312	0.930494	0.457872	0.999895	1
cg44363670_20621963	cg44363670	7	28378616	-0.0267347	0.00479257	-5.57837	2.15625e-06	0.56518	0.191691	0.941084	0.999895	1
cg45930733_16602585	cg45930733	8	84844205	-0.0190284	0.00341127	-5.57809	2.15817e-06	0.565681	1.12222	0.362285	0.999895	1
cg41796666_68672315	cg41796666	4	155813549	-0.0176908	0.00317149	-5.57806	2.15833e-06	0.565724	0.971026	0.436103	0.999895	1
cg44262449_35666448	cg44262449	7	16403864	-0.0380692	0.00682748	-5.57588	2.17327e-06	0.569641	0.116384	0.975817	0.999895	1
cg31330291_10793510	cg31330291	13	21363562	-0.0394108	0.00706957	-5.57471	2.18126e-06	0.571734	0.952562	0.445914	0.999895	1
cg37503528_39768189	cg37503528	1	135373178	-0.0349526	0.006274	-5.57102	2.20685e-06	0.578441	0.683558	0.608236	0.999895	1
cg34792610_60690863	cg34792610	17	28531985	0.0435224	0.0078124	5.57094	2.20742e-06	0.578592	1.59951	0.196934	0.999895	1
cg41284023_4804503	cg41284023	4	111309202	0.0270665	0.0048604	5.56879	2.22242e-06	0.582523	0.705547	0.593693	0.999895	1
cg33955833_31687848	cg33955833	16	17406923	-0.0318218	0.00571936	-5.56386	2.25726e-06	0.591654	1.78188	0.155261	0.999895	1
cg42304474_38650428	cg42304474	5	75043092	-0.0342963	0.00616423	-5.56377	2.25792e-06	0.591828	0.75584	0.561215	0.999895	1
cg45556414_91623436	cg45556414	8	33642322	0.029303	0.00526919	5.5612	2.27633e-06	0.596652	3.23249	0.0237206	0.999895	1
cg45133024_39701117	cg45133024	7	127444819	-0.0518825	0.00933042	-5.56057	2.28081e-06	0.597828	1.92615	0.128553	0.999895	1
cg44194630_94805869	cg44194630	7	4745984	-0.0119856	0.0021555	-5.56046	2.28158e-06	0.59803	2.92731	0.0349801	0.999895	1
cg33670111_40750266	cg33670111	15	89146340	-0.0135625	0.0024421	-5.55362	2.33139e-06	0.611085	1.51164	0.220704	0.999895	1
cg30748838_60729176	cg30748838	12	69374614	-0.0253843	0.00458022	-5.54216	2.41722e-06	0.633583	7.34862	0.000223256	0.9753	1
cg44320336_50653416	cg44320336	7	24595143	-0.0157685	0.00284734	-5.53799	2.44921e-06	0.641968	0.865434	0.49458	0.999895	1
cg44330416_43752505	cg44330416	7	25252094	0.0221495	0.00400027	5.53699	2.45698e-06	0.644003	2.56694	0.0556737	0.999895	1
cg29974821_45664199	cg29974821	11	96074872	-0.0134075	0.0024224	-5.5348	2.47402e-06	0.64847	1.2193	0.320804	0.999895	1
cg46818537_63612522	cg46818537	9	59616744	0.0211556	0.0038231	5.53363	2.48317e-06	0.650869	2.18093	0.0920853	0.999895	1
cg45823863_30771493	cg45823863	8	71380257	-0.0255437	0.00461654	-5.53309	2.48738e-06	0.651973	1.32849	0.279304	0.999895	1
cg37667454_50651588	cg37667454	1	158597240	0.0203572	0.00367986	5.53207	2.49542e-06	0.654079	1.01799	0.411936	0.999895	1
cg33926826_6789505	cg33926826	16	13257478	-0.0279113	0.00504559	-5.53182	2.49736e-06	0.654589	1.25562	0.306415	0.999895	1
cg46450273_44697492	cg46450273	9	15044335	-0.0249251	0.00450795	-5.52915	2.51851e-06	0.660132	0.405274	0.803505	0.999895	1
cg37451142_90691598	cg37451142	1	130714746	-0.0194956	0.0035263	-5.52861	2.52276e-06	0.661245	2.31163	0.077625	0.999895	1
cg42834605_75683855	cg42834605	5	129896394	-0.0320011	0.00578872	-5.52819	2.52616e-06	0.662138	1.07724	0.383043	0.999895	1
cg34885961_50662564	cg34885961	17	35868732	-0.0248136	0.00448867	-5.52805	2.52728e-06	0.66243	0.922881	0.462055	0.999895	1
cg32335375_76614393	cg32335375	14	31266821	-0.0264259	0.0047804	-5.52797	2.52789e-06	0.66259	1.70825	0.170931	0.999895	1
cg35557171_58755224	cg35557171	18	31761186	-0.0154789	0.002802	-5.52424	2.55779e-06	0.670428	0.621841	0.650057	0.999895	1
cg45124921_57669214	cg45124921	7	126882279	-0.0198252	0.00358954	-5.52304	2.56751e-06	0.672976	2.56698	0.055671	0.999895	1
cg28157477_76745286	cg28157477	10	8884296	-0.0259582	0.00470098	-5.52187	2.57702e-06	0.675467	0.988757	0.426845	0.999895	1
cg40133832_76643598	cg40133832	3	103916974	-0.0339757	0.00615465	-5.52033	2.58956e-06	0.678755	0.469726	0.757523	0.999895	1
cg44266008_16749330	cg44266008	7	16737947	0.0490461	0.00888569	5.51968	2.59487e-06	0.680147	1.14274	0.353142	0.999895	1
cg44195628_37675985	cg44195628	7	4809834	-0.0201924	0.0036614	-5.51495	2.63387e-06	0.690369	0.405759	0.803161	0.999895	1
cg31131245_87691406	cg31131245	12	110484065	-0.0175004	0.00317336	-5.51478	2.63532e-06	0.690749	1.06739	0.387722	0.999895	1
cg33163490_45787318	cg33163490	15	25986876	-0.0298594	0.00541773	-5.51142	2.66335e-06	0.698096	1.96112	0.122797	0.999895	1
cg39107745_8652568	cg39107745	2	151544545	-0.038348	0.00696181	-5.50834	2.68936e-06	0.704912	4.2625	0.00666569	0.999895	1
cg29708067_68666128	cg29708067	11	69635517	-0.0262421	0.0047651	-5.50714	2.69952e-06	0.707576	0.994394	0.423936	0.999895	1
cg44353859_41605540	cg44353859	7	27598311	0.0317082	0.00576199	5.50299	2.73509e-06	0.716899	3.23233	0.0237253	0.999895	1
cg42980789_80636188	cg42980789	5	142903922	-0.02755	0.00500671	-5.50262	2.73829e-06	0.71774	0.750616	0.564536	0.999895	1
cg38244199_5753854	cg38244199	2	32430583	0.0191118	0.00347361	5.50201	2.74359e-06	0.719128	0.757785	0.559982	0.999895	1
cg40545493_38800505	cg40545493	3	157533874	0.0429632	0.0078155	5.49718	2.78572e-06	0.730171	0.650627	0.630377	0.999895	1
cg46024084_67786231	cg46024084	8	94388062	-0.0310952	0.00565742	-5.49636	2.79286e-06	0.732042	0.875441	0.488793	0.999895	1
cg34891471_28642882	cg34891471	17	36273703	-0.021227	0.00386251	-5.49566	2.79911e-06	0.733679	0.57605	0.681906	0.999895	1
cg45917870_38704355	cg45917870	8	83977041	0.0206228	0.0037531	5.49487	2.80607e-06	0.735505	1.18916	0.333205	0.999895	1
cg36780548_73789242	cg36780548	1	33908726	-0.0156197	0.00284294	-5.49421	2.81187e-06	0.737025	2.00408	0.116078	0.999895	1
cg39297847_12678239	cg39297847	2	167942812	0.0202993	0.0036963	5.4918	2.83336e-06	0.742657	2.68638	0.0476956	0.999895	1
cg36108170_13762502	cg36108170	19	6374034	0.0139448	0.00254073	5.48849	2.86307e-06	0.750444	1.8022	0.151191	0.999895	1
cg40723445_6613555	cg40723445	4	31965100	-0.0518672	0.00945363	-5.48648	2.88124e-06	0.755208	0.226621	0.921603	0.999895	1
cg42926783_34794247	cg42926783	5	138275558	-0.0345075	0.00628956	-5.48648	2.88126e-06	0.755213	0.329933	0.855893	0.999895	1
cg47381032_31795192	cg47381032	9	121443883	0.0337359	0.0061556	5.48052	2.93592e-06	0.76954	1.88236	0.136138	0.999895	1
cg39486099_45649252	cg39486099	3	10330035	-0.0336968	0.00614865	-5.48035	2.93747e-06	0.769946	0.203352	0.93478	0.999895	1
cg30859550_12624509	cg30859550	12	80758600	-0.0296782	0.00541722	-5.4785	2.95465e-06	0.774448	0.237842	0.914991	0.999895	1
cg30039154_65786908	cg30039154	11	100720055	0.0203131	0.00370844	5.47753	2.96371e-06	0.776825	0.581293	0.678229	0.999895	1
cg30044498_79707894	cg30044498	11	101083610	0.023857	0.00435611	5.47666	2.97189e-06	0.778967	2.7812	0.0422027	0.999895	1
cg32512101_93777237	cg32512101	14	55617998	-0.0312246	0.00570308	-5.47505	2.98703e-06	0.782936	1.27771	0.297952	0.999895	1
cg29717631_31728943	cg29717631	11	70226223	-0.0208403	0.00380923	-5.47101	3.02529e-06	0.792964	3.31042	0.0214989	0.999895	1
cg30873316_73801241	cg30873316	12	82171778	-0.0180403	0.00330058	-5.4658	3.07542e-06	0.806104	0.387646	0.815952	0.999895	1
cg45139783_71740525	cg45139783	7	127904888	0.0298199	0.00545821	5.4633	3.0997e-06	0.812469	3.8796	0.010601	0.999895	1
cg44330152_30664571	cg44330152	7	25245850	0.0213312	0.00390464	5.46304	3.10225e-06	0.813137	3.0889	0.028459	0.999895	1
cg47638657_7781371	cg47638657	20	52742477	-0.0534749	0.00979156	-5.46133	3.11901e-06	0.817529	1.76263	0.159215	0.999895	1
cg48148875_38796311	cg48148875	20	159374878	-0.0191279	0.00350498	-5.45734	3.15851e-06	0.827883	0.362281	0.833687	0.999895	1
cg47352760_63642239	cg47352760	9	119342216	-0.0376655	0.00690815	-5.45233	3.20881e-06	0.841067	0.758818	0.559328	0.999895	1
cg31906455_40653389	cg31906455	13	93192958	0.0265364	0.00486864	5.45047	3.22765e-06	0.846006	0.249149	0.908172	0.999895	1
cg29081260_15664582	cg29081260	10	120938560	0.0186631	0.00342459	5.44973	3.23515e-06	0.847971	1.98183	0.119512	0.999895	1
cg39121106_79696139	cg39121106	2	152686030	0.0199876	0.00366788	5.44936	3.23899e-06	0.848979	0.385004	0.81781	0.999895	1
cg31793901_90665175	cg31793901	13	73329015	0.0318287	0.00584135	5.44885	3.24416e-06	0.850332	4.20947	0.007104	0.999895	1
cg41322971_31787178	cg41322971	4	117153972	-0.0412917	0.00758431	-5.44436	3.29044e-06	0.862463	1.31488	0.284194	0.999895	1
cg45045940_69607249	cg45045940	7	118141835	0.0139707	0.00256963	5.43686	3.36912e-06	0.883087	1.12912	0.359187	0.999895	1
cg31795187_76782336	cg31795187	13	73468437	-0.0234925	0.0043227	-5.43467	3.39238e-06	0.889183	0.214042	0.928821	0.999895	1
cg34079821_46768830	cg34079821	16	31664861	-0.0179091	0.0032963	-5.43309	3.40937e-06	0.893636	0.734912	0.574592	0.999895	1
cg39284366_3727829	cg39284366	2	167067649	-0.0158773	0.00292259	-5.43263	3.41434e-06	0.894939	0.161736	0.956238	0.999895	1
cg44282249_53704564	cg44282249	7	18987820	-0.020125	0.00370449	-5.43259	3.41468e-06	0.895029	0.319184	0.863142	0.999895	1
cg35229166_58795135	cg35229166	17	77858271	0.0240745	0.00443153	5.43256	3.41502e-06	0.895119	0.726768	0.579852	0.999895	1
cg45650557_25702211	cg45650557	8	46150832	-0.0324511	0.00597451	-5.4316	3.42542e-06	0.897843	0.76028	0.558403	0.999895	1
cg47488443_11653507	cg47488443	20	16621863	-0.0468597	0.00863051	-5.42954	3.44771e-06	0.903685	0.667103	0.619247	0.999895	1
cg42926773_99694434	cg42926773	5	138275456	-0.0192666	0.00354865	-5.42927	3.45059e-06	0.90444	2.00397	0.116096	0.999895	1
cg28416876_6656250	cg28416876	10	43919490	-0.0358466	0.00660257	-5.42919	3.45146e-06	0.904668	0.151608	0.960987	0.999895	1
cg40783373_71606552	cg40783373	4	40724973	-0.0287243	0.00529239	-5.42748	3.47012e-06	0.90956	1.47203	0.232296	0.999895	1
cg42745679_61640237	cg42745679	5	122500306	-0.0216246	0.0039858	-5.42541	3.49282e-06	0.915509	1.74247	0.163464	0.999895	1
cg35789475_60749824	cg35789475	18	60706201	0.0149444	0.00275622	5.42206	3.52988e-06	0.925223	0.17473	0.949859	0.999895	1
cg34857668_59643152	cg34857668	17	33950322	-0.0258403	0.00477087	-5.41627	3.59488e-06	0.942261	2.35514	0.07334	0.999895	1
cg41935001_54669885	cg41935001	5	24445657	0.0197165	0.00364108	5.41502	3.60913e-06	0.945997	1.53624	0.213787	0.999895	1
cg43417551_91723394	cg43417551	6	51466922	-0.0166771	0.00308181	-5.41147	3.64963e-06	0.956613	4.21583	0.00704985	0.999895	1
cg33986986_6726286	cg33986986	16	20734496	-0.0279871	0.00517184	-5.41145	3.64987e-06	0.956675	3.80224	0.0116563	0.999895	1
cg41803487_53641415	cg41803487	4	156237223	0.0228206	0.0042184	5.40976	3.66934e-06	0.961777	3.35119	0.0204235	0.999895	1
cg42260606_49668186	cg42260606	5	69591175	-0.0542429	0.0100326	-5.40668	3.70514e-06	0.971163	0.656719	0.62625	0.999895	1
cg38064235_88670339	cg38064235	2	11499987	-0.0197797	0.0036608	-5.40311	3.74711e-06	0.982163	1.36666	0.266003	0.999895	1
cg41596851_41604307	cg41596851	4	139430221	0.0407826	0.0075482	5.40295	3.74891e-06	0.982634	0.155782	0.959054	0.999895	1
cg40619974_9810402	cg40619974	4	12140087	-0.0413489	0.00765847	-5.39911	3.79457e-06	0.994603	0.227252	0.921236	0.999895	1
cg45713073_75621183	cg45713073	8	54528695	-0.0544964	0.0100992	-5.39609	3.83078e-06	1	1.74855	0.162171	0.999895	1
cg39186945_34657360	cg39186945	2	158360117	-0.0487448	0.00904004	-5.3921	3.87922e-06	1	1.25574	0.306367	0.999895	1
cg41377029_97649331	cg41377029	4	123018752	-0.0172091	0.00319436	-5.38733	3.93795e-06	1	1.46506	0.234394	0.999895	1
cg39159135_67734822	cg39159135	2	156177419	-0.0293578	0.00545008	-5.38668	3.94602e-06	1	0.965689	0.438921	0.999895	1
cg47406858_62649337	cg47406858	9	124440753	0.0270837	0.00502923	5.38526	3.96372e-06	1	0.640521	0.637253	0.999895	1
cg42726589_99775848	cg42726589	5	121207011	-0.033458	0.00621882	-5.38013	4.02833e-06	1	0.981975	0.430367	0.999895	1
cg34008515_26778529	cg34008515	16	22856851	-0.0202362	0.00376327	-5.37729	4.06446e-06	1	4.99257	0.0028266	0.999895	1
cg41076728_1700147	cg41076728	4	83485455	-0.0116926	0.00217512	-5.37561	4.086e-06	1	2.95921	0.0335804	0.999895	1
cg47289372_4712944	cg47289372	9	113706836	-0.0415255	0.00773115	-5.37119	4.1433e-06	1	0.694008	0.601299	0.999895	1
cg36116867_17716890	cg36116867	19	7038726	-0.0177919	0.00331319	-5.37002	4.15851e-06	1	1.34885	0.272133	0.999895	1
cg47241667_82762139	cg47241667	9	108490364	0.0266838	0.00496945	5.36957	4.16444e-06	1	1.62089	0.191535	0.999895	1
cg45315668_44702217	cg45315668	8	3627171	-0.0199759	0.00372085	-5.36865	4.1766e-06	1	1.05197	0.39515	0.999895	1
cg45315658_78719533	cg45315658	8	3626083	-0.0250432	0.00467042	-5.36208	4.26384e-06	1	1.20405	0.327029	0.999895	1
cg29203995_26802957	cg29203995	11	5540637	-0.0357624	0.00667331	-5.35901	4.30519e-06	1	0.743459	0.569105	0.999895	1
cg45288720_90731864	cg45288720	7	143054423	-0.0332259	0.00620172	-5.35753	4.3254e-06	1	3.33534	0.0208348	0.999895	1
cg29608374_39686888	cg29608374	11	59908784	-0.0205103	0.00382875	-5.35691	4.33382e-06	1	1.72387	0.167482	0.999895	1
cg41769240_1725127	cg41769240	4	153976127	-0.0340936	0.00636483	-5.35657	4.33843e-06	1	1.27977	0.297173	0.999895	1
cg33545835_86795558	cg33545835	15	79074357	0.0279779	0.00522472	5.3549	4.36124e-06	1	0.397568	0.808956	0.999895	1
cg38959398_87749594	cg38959398	2	130276065	-0.0315118	0.00588564	-5.35401	4.37354e-06	1	0.202719	0.935128	0.999895	1
cg30292734_19719397	cg30292734	11	120577681	0.0196241	0.00366562	5.35355	4.37989e-06	1	1.34792	0.272457	0.999895	1
cg30789717_67727465	cg30789717	12	73124342	-0.0285252	0.00532867	-5.35316	4.38522e-06	1	1.82573	0.146609	0.999895	1
cg40944444_9698116	cg40944444	4	59004621	-0.0273257	0.00510488	-5.35286	4.38938e-06	1	0.506069	0.731522	0.999895	1
cg37303716_63690559	cg37303716	1	104609518	0.0156559	0.00292618	5.35027	4.42536e-06	1	0.182888	0.945699	0.999895	1
cg45140050_73761256	cg45140050	7	127921759	0.0146551	0.00273962	5.34932	4.43855e-06	1	0.279784	0.88901	0.999895	1
cg31335580_55715128	cg31335580	13	21946344	-0.0461724	0.00863834	-5.34505	4.49861e-06	1	0.967359	0.438037	0.999895	1
cg28236623_17740838	cg28236623	10	19848803	-0.0212428	0.00397569	-5.34318	4.52523e-06	1	1.67162	0.179294	0.999895	1
cg43920062_3632285	cg43920062	6	119847097	-0.0157682	0.00295163	-5.34219	4.53922e-06	1	2.08191	0.10483	0.999895	1
cg47881691_47740367	cg47881691	20	102186227	-0.0457302	0.00856097	-5.3417	4.54623e-06	1	1.73207	0.165698	0.999895	1
cg43613724_96787838	cg43613724	6	82649306	-0.0263263	0.00492879	-5.34133	4.55152e-06	1	0.414751	0.796781	0.999895	1
cg34089539_27632352	cg34089539	16	32645132	-0.0286348	0.00536829	-5.33406	4.65691e-06	1	0.283802	0.88643	0.999895	1
cg28744562_99707898	cg28744562	10	81634601	-0.0311714	0.00584738	-5.33084	4.70434e-06	1	0.723991	0.581652	0.999895	1
cg40460530_14767139	cg40460530	3	146501767	-0.0437325	0.00820383	-5.33074	4.70575e-06	1	1.1565	0.347124	0.999895	1
cg39208408_3738451	cg39208408	2	160733319	-0.0344937	0.00647339	-5.32853	4.73864e-06	1	0.858978	0.49834	0.999895	1
cg33971093_98799263	cg33971093	16	18678504	0.0191906	0.00360176	5.32813	4.74469e-06	1	0.897758	0.476071	0.999895	1
cg41399720_32716530	cg41399720	4	124899494	0.0173689	0.00326001	5.32788	4.74832e-06	1	1.53723	0.213512	0.999895	1
cg28737931_30607475	cg28737931	10	81310856	0.0197868	0.00371475	5.32656	4.76805e-06	1	1.52786	0.21612	0.999895	1
cg44119895_67742118	cg44119895	6	143169083	-0.0238178	0.00447238	-5.32554	4.78341e-06	1	1.94541	0.125351	0.999895	1
cg30233872_74685434	cg30233872	11	116725420	0.0305794	0.0057428	5.32482	4.79432e-06	1	1.16073	0.345292	0.999895	1
cg30062562_90788498	cg30062562	11	102310765	0.030931	0.00581027	5.32351	4.8141e-06	1	0.447612	0.773349	0.999895	1
cg44180973_27696451	cg44180973	7	3219282	-0.0233991	0.00439613	-5.32266	4.82699e-06	1	0.941926	0.451646	0.999895	1
cg46805470_14782579	cg46805470	9	58247117	-0.0257168	0.0048329	-5.32121	4.84908e-06	1	0.20316	0.934886	0.999895	1
cg34870255_13695926	cg34870255	17	34838386	-0.0173965	0.00327466	-5.31246	4.98429e-06	1	1.79425	0.152772	0.999895	1
cg28252901_71675380	cg28252901	10	21378839	0.0125824	0.00236878	5.31178	4.99502e-06	1	0.951061	0.44672	0.999895	1
cg34487801_45799597	cg34487801	16	91464441	0.028906	0.00544417	5.30954	5.03042e-06	1	0.341522	0.847999	0.999895	1
cg36475376_26670444	cg36475376	19	47462875	-0.0220327	0.00415061	-5.3083	5.05005e-06	1	1.60245	0.196185	0.999895	1
cg40751141_10609494	cg40751141	4	34881428	-0.0247188	0.00465773	-5.30706	5.0697e-06	1	0.182655	0.945819	0.999895	1
cg30460530_25784122	cg30460530	12	24462216	0.0161106	0.00303575	5.30695	5.07151e-06	1	0.413267	0.797835	0.999895	1
cg38959845_91603333	cg38959845	2	130297070	-0.0168322	0.00317391	-5.3033	5.13006e-06	1	2.11833	0.099948	0.999895	1
cg40785769_25642988	cg40785769	4	40947517	-0.00782862	0.00147741	-5.29886	5.20213e-06	1	0.24621	0.909959	0.999895	1
cg33504650_6691555	cg33504650	15	76090002	-0.014295	0.00269847	-5.29744	5.22546e-06	1	0.813383	0.525494	0.999895	1
cg33389052_13771352	cg33389052	15	59317381	-0.0149001	0.0028135	-5.29591	5.2507e-06	1	1.68476	0.17625	0.999895	1
cg42711237_75786379	cg42711237	5	120094831	0.0214551	0.00405138	5.29574	5.2535e-06	1	0.730774	0.577261	0.999895	1
cg41687136_44699946	cg41687136	4	148496556	0.0373165	0.00704682	5.29551	5.25731e-06	1	0.789864	0.539902	0.999895	1
cg35604897_98621912	cg35604897	18	36665595	0.0226279	0.00427315	5.29536	5.25976e-06	1	2.22523	0.0869021	0.999895	1
cg40562899_4783108	cg40562899	4	3940169	-0.0422105	0.00797252	-5.2945	5.27398e-06	1	0.784195	0.543415	0.999895	1
cg29998319_96667226	cg29998319	11	97627564	-0.0228158	0.00431341	-5.28949	5.35769e-06	1	1.22884	0.31697	0.999895	1
cg36132445_36740525	cg36132445	19	8816000	-0.0178277	0.0033708	-5.28885	5.36849e-06	1	4.82357	0.00343681	0.999895	1
cg28703598_62731886	cg28703598	10	79612161	-0.0211069	0.00399623	-5.28171	5.4904e-06	1	0.367622	0.829973	0.999895	1
cg32125103_13780587	cg32125103	13	117221579	-0.0308684	0.0058455	-5.28071	5.50772e-06	1	0.73908	0.571913	0.999895	1
cg29161112_44806949	cg29161112	10	128410512	0.0265194	0.00502531	5.27717	5.56939e-06	1	1.19824	0.329427	0.999895	1
cg33862687_73734508	cg33862687	16	4897441	0.0283888	0.00538079	5.27596	5.59058e-06	1	1.09681	0.37389	0.999895	1
cg32275340_2646366	cg32275340	14	24494496	-0.0423418	0.0080277	-5.27447	5.61687e-06	1	0.579995	0.679139	0.999895	1
cg45373703_86672438	cg45373703	8	11497135	0.0226926	0.00430374	5.27277	5.64693e-06	1	1.26542	0.302635	0.999895	1
cg36563172_40737441	cg36563172	19	57106566	0.0177737	0.00337152	5.27171	5.6657e-06	1	0.55302	0.698133	0.999895	1
cg37494078_90755247	cg37494078	1	134550211	0.0295179	0.00559991	5.27114	5.67596e-06	1	0.244761	0.910836	0.999895	1
cg47359464_54804926	cg47359464	9	119768400	-0.0168602	0.0031996	-5.26947	5.70584e-06	1	0.69851	0.598325	0.999895	1
cg33633279_70746468	cg33633279	15	85812107	0.0136315	0.00258732	5.2686	5.72145e-06	1	1.98435	0.119118	0.999895	1
cg34798587_26782482	cg34798587	17	28951976	0.0214174	0.00407002	5.26224	5.83696e-06	1	4.34043	0.00607221	0.999895	1
cg32512106_15666171	cg32512106	14	55618141	-0.0238021	0.00452755	-5.25717	5.93067e-06	1	2.56442	0.0558562	0.999895	1
cg41797103_7760292	cg41797103	4	155841831	-0.0188237	0.00358163	-5.25562	5.95957e-06	1	0.737423	0.572977	0.999895	1
cg36400896_31767305	cg36400896	19	41800524	-0.0276444	0.00526078	-5.2548	5.97495e-06	1	0.713448	0.588517	0.999895	1
cg29991698_89690241	cg29991698	11	97184946	-0.029467	0.00560988	-5.25269	6.01469e-06	1	3.02406	0.03091	0.999895	1
cg28741495_33614374	cg28741495	10	81467738	0.0160065	0.00304867	5.25032	6.05972e-06	1	0.429558	0.786241	0.999895	1
cg32348597_7656987	cg32348597	14	32526472	0.0247967	0.00472454	5.24849	6.09453e-06	1	0.494502	0.73979	0.999895	1
cg35057356_60658278	cg35057356	17	56566624	0.0180038	0.00343044	5.24825	6.09915e-06	1	1.11664	0.364803	0.999895	1
cg39418307_65626836	cg39418307	2	180027008	-0.0365197	0.00696303	-5.2448	6.16566e-06	1	0.670388	0.61704	0.999895	1
cg37071823_89661339	cg37071823	1	72713685	-0.0195711	0.00373207	-5.24404	6.18042e-06	1	1.97978	0.119832	0.999895	1
cg34874421_48767992	cg34874421	17	35061171	-0.0197626	0.00377039	-5.24152	6.22962e-06	1	0.359534	0.835593	0.999895	1
cg44801567_31759916	cg44801567	7	82869912	-0.0247887	0.00473022	-5.2405	6.24957e-06	1	2.40118	0.0690668	0.999895	1
cg40187328_96620397	cg40187328	3	110248794	-0.0127238	0.00242827	-5.23985	6.26223e-06	1	2.44396	0.065323	0.999895	1
cg28739862_87805912	cg28739862	10	81385714	0.0173302	0.00330786	5.23909	6.27733e-06	1	1.84453	0.143047	0.999895	1
cg38959426_61631355	cg38959426	2	130277041	-0.0162591	0.00310399	-5.23811	6.29657e-06	1	0.373624	0.825785	0.999895	1
cg35206974_98667206	cg35206974	17	74340988	-0.0372698	0.00711647	-5.23712	6.3163e-06	1	1.29294	0.292244	0.999895	1
cg38979964_82616979	cg38979964	2	132286531	-0.0238318	0.00455117	-5.23641	6.33032e-06	1	1.69973	0.172841	0.999895	1
cg34883172_9661191	cg34883172	17	35673842	-0.00457181	0.000873496	-5.23392	6.38005e-06	1	0.264022	0.898988	0.999895	1
cg36942887_60724578	cg36942887	1	55132593	-0.0315229	0.00602343	-5.23339	6.39066e-06	1	0.316269	0.865096	0.999895	1
cg28792914_42749371	cg28792914	10	86701696	-0.0242972	0.00464277	-5.23333	6.39193e-06	1	2.14727	0.0962323	0.999895	1
cg44363666_54717822	cg44363666	7	28378548	-0.0405288	0.00774948	-5.22987	6.4618e-06	1	0.449137	0.772258	0.999895	1
cg44402777_92612945	cg44402777	7	31149384	-0.0139992	0.00267799	-5.22749	6.51016e-06	1	0.767156	0.554066	0.999895	1
cg30271759_72605593	cg30271759	11	119199064	0.0157928	0.00302347	5.22341	6.59426e-06	1	1.50932	0.221369	0.999895	1
cg44262439_79689593	cg44262439	7	16403485	-0.0460516	0.00881732	-5.22286	6.60559e-06	1	1.00942	0.416262	0.999895	1
cg45132605_99709487	cg45132605	7	127406268	0.0243971	0.00467128	5.22278	6.60719e-06	1	2.1046	0.101761	0.999895	1
cg42415151_73639588	cg42415151	5	92104095	0.0159486	0.00305376	5.22261	6.61081e-06	1	0.203602	0.934643	0.999895	1
cg34740604_18614286	cg34740604	17	25089504	-0.0170534	0.00326571	-5.22196	6.62432e-06	1	2.56248	0.0559969	0.999895	1
cg35049058_56682454	cg35049058	17	56035195	-0.0234919	0.00450327	-5.21664	6.73591e-06	1	1.82027	0.14766	0.999895	1
cg39439117_80653574	cg39439117	2	181863568	-0.028708	0.00550555	-5.21437	6.7841e-06	1	1.01056	0.415684	0.999895	1
cg37985397_10727243	cg37985397	1	193369448	-0.0228179	0.00437783	-5.21215	6.83148e-06	1	1.00408	0.418977	0.999895	1
cg32988933_28788189	cg32988933	14	121377430	-0.0218172	0.00418643	-5.21141	6.84735e-06	1	0.5583	0.694402	0.999895	1
cg41613462_89640241	cg41613462	4	140555378	0.0183261	0.00351658	5.21136	6.84844e-06	1	0.13656	0.967658	0.999895	1
cg38763996_23682558	cg38763996	2	104750761	0.0189039	0.00362937	5.20858	6.9085e-06	1	1.06835	0.387267	0.999895	1
cg29939752_41679426	cg29939752	11	92890075	0.0210062	0.00403542	5.20546	6.97641e-06	1	1.84747	0.142499	0.999895	1
cg33533364_26652833	cg33533364	15	78239604	0.0173139	0.00332668	5.20457	6.99604e-06	1	1.00467	0.418672	0.999895	1
cg46101899_80632163	cg46101899	8	105706615	-0.0356228	0.00684675	-5.20288	7.0332e-06	1	1.18012	0.337007	0.999895	1
cg34951244_42672282	cg34951244	17	45529662	-0.0184469	0.00354609	-5.20204	7.05174e-06	1	1.48847	0.227418	0.999895	1
cg38494980_13788861	cg38494980	2	68470680	-0.0235178	0.00452233	-5.20037	7.08877e-06	1	1.20549	0.326435	0.999895	1
cg29524894_19646963	cg29524894	11	51604783	-0.0259892	0.0050002	-5.19763	7.14997e-06	1	2.56374	0.0559054	0.999895	1
cg31618346_75767327	cg31618346	13	54073006	-0.017426	0.00335508	-5.19391	7.23399e-06	1	1.37495	0.263192	0.999895	1
cg32524339_79712598	cg32524339	14	56888469	-0.0427022	0.00822396	-5.19242	7.26794e-06	1	0.64705	0.632807	0.999895	1
cg42018266_26727189	cg42018266	5	34166014	-0.0395209	0.00762583	-5.18251	7.49748e-06	1	1.29413	0.2918	0.999895	1
cg45285763_67749832	cg45285763	7	142654860	0.0185534	0.00358257	5.17879	7.58554e-06	1	1.44795	0.239624	0.999895	1
cg29985939_75708288	cg29985939	11	96830900	0.029335	0.00566876	5.17485	7.67987e-06	1	1.16706	0.342569	0.999895	1
cg42719282_88663247	cg42719282	5	120611621	-0.0211985	0.0040975	-5.17352	7.71188e-06	1	0.993409	0.424443	0.999895	1
cg45117802_20641185	cg45117802	7	126376722	-0.0242862	0.00469663	-5.17097	7.77386e-06	1	2.08916	0.103839	0.999895	1
cg33952828_40675304	cg33952828	16	17123840	-0.019571	0.00378551	-5.16999	7.79789e-06	1	1.73592	0.164868	0.999895	1
cg40520487_26764882	cg40520487	3	153675361	0.0247675	0.00479158	5.16897	7.82277e-06	1	2.74843	0.0440232	0.999895	1
cg36479924_40678412	cg36479924	19	47795602	0.0205221	0.00397156	5.16725	7.86506e-06	1	0.598488	0.666224	0.999895	1
cg37383402_30653382	cg37383402	1	120118691	-0.0193807	0.00375079	-5.16709	7.86908e-06	1	0.901191	0.474137	0.999895	1
cg34445007_97799398	cg34445007	16	87454610	0.0360258	0.0069734	5.16617	7.89186e-06	1	1.87316	0.137787	0.999895	1
cg18713221_27806330	cg18713221	12	111540192	-0.0291851	0.00565371	-5.16212	7.99279e-06	1	0.433676	0.783303	0.999895	1
cg44095992_95667115	cg44095992	6	140425588	-0.0234087	0.00453693	-5.15959	8.05639e-06	1	1.04966	0.39627	0.999895	1
cg29714125_82714205	cg29714125	11	69982959	-0.0272176	0.00528065	-5.15422	8.19317e-06	1	5.50996	0.00157177	0.999895	1
cg36362978_67753861	cg36362978	19	37699909	-0.0254224	0.00493456	-5.1519	8.25306e-06	1	1.65984	0.182067	0.999895	1
cg33862688_61720116	cg33862688	16	4897472	0.026985	0.00523792	5.15185	8.25444e-06	1	0.229913	0.919679	0.999895	1
cg30233050_28650822	cg30233050	11	116674588	-0.0147926	0.00287143	-5.15164	8.25983e-06	1	0.221058	0.924822	0.999895	1
cg39299848_3720591	cg39299848	2	168079905	0.0240815	0.00467654	5.14944	8.31691e-06	1	1.51231	0.220513	0.999895	1
cg36331744_16799199	cg36331744	19	33761380	-0.0253853	0.00493315	-5.14586	8.41092e-06	1	0.376194	0.823988	0.999895	1
cg41811324_20653973	cg41811324	5	3801094	-0.0239056	0.00464647	-5.14489	8.43656e-06	1	2.48685	0.0617775	0.999895	1
cg47225255_87719341	cg47225255	9	107337854	0.0375871	0.00730582	5.14481	8.43844e-06	1	0.628448	0.645515	0.999895	1
cg36136241_27734579	cg36136241	19	9134790	-0.00777322	0.00151107	-5.14417	8.45554e-06	1	1.48399	0.228736	0.999895	1
cg45285770_10727525	cg45285770	7	142655066	0.0159992	0.00311058	5.14348	8.47378e-06	1	3.09098	0.0283838	0.999895	1
cg30514246_89624231	cg30514246	12	31351751	0.032563	0.00633142	5.14308	8.48444e-06	1	0.514677	0.725377	0.999895	1
cg40163558_4810128	cg40163558	3	107694780	-0.0301005	0.00585357	-5.14225	8.50647e-06	1	1.98491	0.11903	0.999895	1
cg28696990_62760978	cg28696990	10	78590345	-0.0191289	0.00372003	-5.14214	8.50958e-06	1	1.23942	0.312761	0.999895	1
cg46668655_61793102	cg46668655	9	44108073	0.0218932	0.00426172	5.13719	8.64266e-06	1	1.66047	0.181918	0.999895	1
cg32243622_51652820	cg32243622	14	20709097	-0.0219671	0.00427624	-5.13702	8.64713e-06	1	0.861841	0.49667	0.999895	1
cg44541350_23642118	cg44541350	7	46847427	-0.0353059	0.00687683	-5.13405	8.72813e-06	1	1.42884	0.245594	0.999895	1
cg33511531_26763396	cg33511531	15	76463900	0.0281152	0.00547635	5.13394	8.73099e-06	1	2.31192	0.0775952	0.999895	1
cg44383662_51604533	cg44383662	7	29793106	0.0271882	0.00529722	5.13254	8.76947e-06	1	4.11184	0.00799155	0.999895	1
cg41228503_75707507	cg41228503	4	105108455	-0.0186243	0.00362895	-5.13214	8.7803e-06	1	0.87237	0.490564	0.999895	1
cg38296935_14651455	cg38296935	2	37786440	0.0247547	0.00482981	5.12541	8.96769e-06	1	1.06386	0.389415	0.999895	1
cg40438947_76757232	cg40438947	3	144561536	0.0201787	0.00393773	5.12446	8.9942e-06	1	1.23526	0.31441	0.999895	1
cg28734796_91740104	cg28734796	10	81168344	0.0229942	0.00448801	5.12347	9.0224e-06	1	0.989469	0.426477	0.999895	1
cg38985174_6691955	cg38985174	2	132847878	-0.0136287	0.00266031	-5.12297	9.03629e-06	1	2.50748	0.0601428	0.999895	1
cg46122160_75774326	cg46122160	8	107437187	0.0195546	0.00381789	5.12184	9.06846e-06	1	1.08683	0.378533	0.999895	1
cg30549261_97698371	cg30549261	12	36039934	-0.0354073	0.00691558	-5.11993	9.12296e-06	1	0.918032	0.464735	0.999895	1
cg28715530_29753420	cg28715530	10	80173107	-0.0544029	0.010626	-5.1198	9.1266e-06	1	1.00828	0.41684	0.999895	1
cg45320099_55600536	cg45320099	8	4212937	-0.0136706	0.00267069	-5.11876	9.15652e-06	1	3.51811	0.0165712	0.999895	1
cg32512100_4725104	cg32512100	14	55617985	-0.027458	0.00536643	-5.11662	9.21813e-06	1	0.875628	0.488685	0.999895	1
cg45140145_58741216	cg45140145	7	127928819	-0.0240961	0.0047097	-5.11627	9.22812e-06	1	0.742001	0.570039	0.999895	1
cg37093589_24712907	cg37093589	1	74953389	-0.0190554	0.00372667	-5.11326	9.31542e-06	1	0.153886	0.959937	0.999895	1
cg34739836_31737933	cg34739836	17	25033099	-0.0193585	0.00378733	-5.11139	9.37032e-06	1	0.802001	0.532433	0.999895	1
cg39436234_18638193	cg39436234	2	181521854	-0.0291109	0.00569622	-5.11056	9.3948e-06	1	0.900012	0.4748	0.999895	1
cg35334372_97695476	cg35334372	17	87665643	0.0168438	0.00329598	5.11039	9.39964e-06	1	1.00134	0.420374	0.999895	1
cg44180986_52801534	cg44180986	7	3219567	-0.020045	0.00392809	-5.10299	9.61995e-06	1	2.17867	0.0923585	0.999895	1
cg30905387_96674383	cg30905387	12	85106836	-0.0321006	0.00629092	-5.1027	9.62896e-06	1	1.72483	0.167272	0.999895	1
cg41551628_41802115	cg41551628	4	136284896	0.0178927	0.00350747	5.10131	9.67092e-06	1	4.85338	0.00331988	0.999895	1
cg42586003_49671510	cg42586003	5	111419317	-0.0173072	0.00339293	-5.10097	9.68119e-06	1	0.844332	0.506949	0.999895	1
cg46668623_35681141	cg46668623	9	44106840	0.0232809	0.00456403	5.10095	9.68185e-06	1	1.4261	0.24646	0.999895	1
cg28666433_3658925	cg28666433	10	76033441	-0.0288301	0.00566299	-5.09097	9.98919e-06	1	2.05479	0.10862	0.999895	1
cg36633922_23746182	cg36633922	1	8936734	-0.0294288	0.00578289	-5.08895	1.00524e-05	1	0.780288	0.545845	0.999895	1
cg44267136_74741140	cg44267136	7	16810873	-0.0173521	0.00341043	-5.08795	1.00839e-05	1	1.65024	0.184357	0.999895	1
cg39237359_71778879	cg39237359	2	163838329	0.016549	0.00325312	5.08713	1.01099e-05	1	1.32286	0.281317	0.999895	1
cg31633334_81693585	cg31633334	13	55209849	0.0178828	0.00351557	5.08673	1.01225e-05	1	0.513768	0.726026	0.999895	1
cg38017352_56649232	cg38017352	2	5405326	0.0156733	0.00308272	5.08425	1.02015e-05	1	1.6265	0.190143	0.999895	1
cg41654612_60654872	cg41654612	4	143409694	-0.0211881	0.00416959	-5.08156	1.02876e-05	1	0.726963	0.579725	0.999895	1
cg44521704_99654558	cg44521704	7	45523743	-0.0180077	0.00354494	-5.07982	1.03438e-05	1	1.28559	0.294986	0.999895	1
cg40103233_60803403	cg40103233	3	100922872	0.0486251	0.00958863	5.07112	1.06293e-05	1	1.94047	0.126164	0.999895	1
cg45320757_9796975	cg45320757	8	4249750	0.0202839	0.004002	5.06844	1.0719e-05	1	0.821593	0.520528	0.999895	1
cg30909155_71790894	cg30909155	12	85386214	-0.0171531	0.00338543	-5.06673	1.07765e-05	1	0.570406	0.685871	0.999895	1
cg38001156_66602388	cg38001156	2	3715692	-0.0215443	0.00425657	-5.06143	1.09565e-05	1	0.685931	0.606657	0.999895	1
cg46535165_46617127	cg46535165	9	27032403	-0.0214957	0.00424813	-5.06004	1.10045e-05	1	0.800691	0.533236	0.999895	1
cg28805155_99752853	cg28805155	10	88201509	0.00848098	0.0016763	5.05933	1.10289e-05	1	1.311	0.285601	0.999895	1
cg46943076_43650551	cg46943076	9	72109682	-0.0271703	0.00537062	-5.05906	1.10384e-05	1	1.84281	0.14337	0.999895	1
cg46500497_76713430	cg46500497	9	21987681	-0.0274501	0.00542899	-5.05621	1.1137e-05	1	3.45956	0.0178284	0.999895	1
cg29525289_50661495	cg29525289	11	51621341	-0.0153052	0.00302747	-5.05543	1.11643e-05	1	3.01474	0.0312799	0.999895	1
cg39437576_65667310	cg39437576	2	181659364	0.0170467	0.00337282	5.05415	1.12089e-05	1	0.51607	0.724384	0.999895	1
cg43547585_66652844	cg43547585	6	71438565	-0.0189819	0.00375931	-5.0493	1.13805e-05	1	1.1945	0.33098	0.999895	1
cg41972134_89706892	cg41972134	5	29434466	0.0238886	0.00473112	5.04925	1.13824e-05	1	1.18659	0.334283	0.999895	1
cg46105982_97696905	cg46105982	8	106011987	0.0164415	0.00325641	5.04896	1.13926e-05	1	0.615065	0.654731	0.999895	1
cg37872001_53610469	cg37872001	1	182280712	-0.0219972	0.0043576	-5.04801	1.14266e-05	1	2.76575	0.043051	0.999895	1
cg29187387_14644384	cg29187387	11	4098346	0.0138745	0.00274975	5.04572	1.15086e-05	1	0.957939	0.443039	0.999895	1
cg28728292_45764142	cg28728292	10	80827623	-0.0144415	0.00286268	-5.04476	1.15431e-05	1	2.02812	0.112481	0.999895	1
cg30278336_3678193	cg30278336	11	119619005	0.0200446	0.00397587	5.04157	1.16591e-05	1	0.296471	0.878202	0.999895	1
cg46148201_79626415	cg46148201	8	109596101	0.0127478	0.00252957	5.03953	1.17334e-05	1	0.241564	0.912763	0.999895	1
cg46799886_91629956	cg46799886	9	57763906	0.0163014	0.00323542	5.03842	1.17743e-05	1	1.57291	0.203859	0.999895	1
cg32095872_8651960	cg32095872	13	113617579	-0.0160794	0.00319163	-5.038	1.179e-05	1	3.9687	0.00950791	0.999895	1
cg34855486_77617877	cg34855486	17	33825741	0.0148031	0.00293863	5.03742	1.18111e-05	1	0.0858109	0.986258	0.999895	1
cg34880751_95796584	cg34880751	17	35508857	-0.028325	0.00562307	-5.03728	1.18162e-05	1	1.18959	0.333026	0.999895	1
cg44177869_45715483	cg44177869	6	149311190	-0.0223458	0.00443634	-5.03698	1.18274e-05	1	2.12946	0.0985023	0.999895	1
cg30873317_88655929	cg30873317	12	82171792	-0.028514	0.00566198	-5.03605	1.18618e-05	1	0.775838	0.548622	0.999895	1
cg46229337_7732298	cg46229337	8	117159382	-0.0263822	0.00524456	-5.03038	1.2074e-05	1	1.58947	0.19952	0.999895	1
cg37742629_15717214	cg37742629	1	167689035	0.00343802	0.000683511	5.02994	1.20907e-05	1	0.196854	0.938319	0.999895	1
cg36428454_11633335	cg36428454	19	44103112	0.0231855	0.00461258	5.02658	1.22181e-05	1	0.298148	0.877104	0.999895	1
cg45927040_19809171	cg45927040	8	84640230	-0.0226264	0.00450782	-5.01936	1.24971e-05	1	0.144439	0.964225	0.999895	1
cg36108091_49644533	cg36108091	19	6365989	-0.0330037	0.00657534	-5.01931	1.2499e-05	1	1.37718	0.262442	0.999895	1
cg32309728_68620210	cg32309728	14	28518281	0.0224489	0.0044726	5.01919	1.25037e-05	1	0.523144	0.719342	0.999895	1
cg31333096_26705273	cg31333096	13	21721300	0.00964691	0.00192278	5.01717	1.25829e-05	1	1.11652	0.364859	0.999895	1
cg39170129_40712545	cg39170129	2	157006272	-0.0191497	0.00381843	-5.01507	1.26657e-05	1	2.28835	0.080021	0.999895	1
cg45948909_91776472	cg45948909	8	86882934	-0.0251108	0.00500841	-5.01373	1.27191e-05	1	0.335399	0.85218	0.999895	1
cg28654487_54678437	cg28654487	10	75061823	-0.0126309	0.00252037	-5.01153	1.28068e-05	1	5.52562	0.00154452	0.999895	1
cg29946867_45757526	cg29946867	11	93952519	-0.0308651	0.00616083	-5.00989	1.28727e-05	1	1.57134	0.204274	0.999895	1
cg35558582_5740464	cg35558582	18	31909800	-0.0411245	0.00821786	-5.00428	1.31e-05	1	0.395273	0.810577	0.999895	1
cg31723131_61712186	cg31723131	13	63901772	-0.0142489	0.00284908	-5.00122	1.3226e-05	1	4.73968	0.00378961	0.999895	1
cg46681936_80771498	cg46681936	9	45081234	-0.0174328	0.00348757	-4.99854	1.33371e-05	1	1.22391	0.318946	0.999895	1
cg29187378_78733876	cg29187378	11	4097602	0.026158	0.00523375	4.99795	1.33619e-05	1	0.683568	0.608229	0.999895	1
cg28715484_63762580	cg28715484	10	80172031	0.02455	0.00491214	4.99783	1.33667e-05	1	2.61915	0.0520303	0.999895	1
cg44270474_49709272	cg44270474	7	16994893	-0.0204342	0.00408875	-4.99766	1.33738e-05	1	2.06079	0.10777	0.999895	1
cg45015481_59689356	cg45015481	7	114115955	-0.0209661	0.00419543	-4.99737	1.33861e-05	1	0.31857	0.863554	0.999895	1
cg31928767_51637481	cg31928767	13	95336478	0.0343952	0.00688977	4.99222	1.36032e-05	1	1.0266	0.407628	0.999895	1
cg34933411_46788572	cg34933411	17	43669485	-0.0173945	0.00348768	-4.98742	1.38086e-05	1	1.20542	0.326466	0.999895	1
cg45138202_23668455	cg45138202	7	127810984	0.0317614	0.00637167	4.98478	1.39226e-05	1	1.77851	0.155947	0.999895	1
cg45125916_47711954	cg45125916	7	126955382	-0.0221351	0.00444213	-4.98298	1.4001e-05	1	0.535291	0.7107	0.999895	1
cg38137000_40652985	cg38137000	2	23003152	0.0215838	0.00433217	4.98222	1.40345e-05	1	0.411424	0.799143	0.999895	1
cg35983231_51717106	cg35983231	18	80208728	-0.0194694	0.00391063	-4.97858	1.41947e-05	1	0.869527	0.492207	0.999895	1
cg36496916_65655223	cg36496916	19	50030644	-0.0221316	0.00444799	-4.97564	1.43259e-05	1	0.534605	0.711188	0.999895	1
cg48104054_56694142	cg48104054	20	150589980	-0.0319709	0.00642654	-4.97483	1.4362e-05	1	0.281617	0.887834	0.999895	1
cg38751722_39792922	cg38751722	2	103483612	-0.0385594	0.00776173	-4.96788	1.46766e-05	1	0.739911	0.571379	0.999895	1
cg28715566_90742247	cg28715566	10	80175070	-0.024553	0.00494236	-4.96787	1.46772e-05	1	0.647237	0.632679	0.999895	1
cg29625696_66795223	cg29625696	11	61410123	-0.0194704	0.00391957	-4.96749	1.46949e-05	1	2.70879	0.0463346	0.999895	1
cg44286229_52706453	cg44286229	7	19202635	0.0157655	0.00317607	4.96384	1.48629e-05	1	2.43775	0.0658535	0.999895	1
cg39121113_70629192	cg39121113	2	152686347	0.0208417	0.00419917	4.96329	1.48886e-05	1	1.48088	0.229657	0.999895	1
cg42731687_34800389	cg42731687	5	121591906	-0.0155494	0.00313291	-4.96324	1.48907e-05	1	0.0874546	0.98576	0.999895	1
cg37179858_59600414	cg37179858	1	86487986	0.00728495	0.00146782	4.96311	1.4897e-05	1	1.79146	0.153329	0.999895	1
cg32138452_56672584	cg32138452	13	119407867	-0.0200947	0.00404921	-4.96261	1.492e-05	1	1.86328	0.139581	0.999895	1
cg37230629_37720950	cg37230629	1	91457658	-0.0147527	0.00297433	-4.96001	1.50419e-05	1	1.2305	0.316304	0.999895	1
cg47241139_72725334	cg47241139	9	108461612	0.0314185	0.00633533	4.95926	1.5077e-05	1	0.685446	0.606979	0.999895	1
cg31030725_87644273	cg31030725	12	101958732	0.031723	0.00640075	4.95614	1.52243e-05	1	0.215549	0.927967	0.999895	1
cg32651317_30737401	cg32651317	14	70466440	0.0176221	0.00355579	4.95589	1.52363e-05	1	1.87071	0.13823	0.999895	1
cg29879635_68702849	cg29879635	11	86256773	0.0155275	0.00313379	4.95486	1.52854e-05	1	2.31227	0.0775599	0.999895	1
cg42834473_75608259	cg42834473	5	129887743	0.0474138	0.00957291	4.95291	1.53787e-05	1	1.75666	0.160464	0.999895	1
cg42918433_63783354	cg42918433	5	137541956	0.0219851	0.00443927	4.95242	1.54021e-05	1	0.642503	0.635901	0.999895	1
cg44256480_94796461	cg44256480	7	15971948	0.00948876	0.00191624	4.95175	1.54343e-05	1	0.667331	0.619094	0.999895	1
cg36721710_51612392	cg36721710	1	23258034	-0.0338608	0.00683838	-4.95159	1.54422e-05	1	1.30457	0.287948	0.999895	1
cg41398582_97728509	cg41398582	4	124843684	0.0161777	0.00326782	4.9506	1.54897e-05	1	0.456216	0.767194	0.999895	1
cg36131095_59620582	cg36131095	19	8715317	0.0262903	0.00531072	4.95043	1.54982e-05	1	0.92006	0.463613	0.999895	1
cg37255012_13776167	cg37255012	1	93802890	0.0204224	0.00412702	4.94848	1.55927e-05	1	1.00532	0.418345	0.999895	1
cg31928609_68787503	cg31928609	13	95326860	-0.0131666	0.00266195	-4.94621	1.57034e-05	1	0.557458	0.694996	0.999895	1
cg45138204_51611590	cg45138204	7	127811036	0.0247463	0.00500407	4.94523	1.57514e-05	1	0.810628	0.527167	0.999895	1
cg43884623_55761378	cg43884623	6	116208720	-0.0239133	0.00483874	-4.94206	1.59078e-05	1	1.07422	0.384476	0.999895	1
cg41383928_64810118	cg41383928	4	123665248	0.00741836	0.00150172	4.93992	1.60143e-05	1	1.47735	0.230705	0.999895	1
cg31427497_75622187	cg31427497	13	34874751	0.0293037	0.00593468	4.93771	1.61251e-05	1	0.452277	0.770012	0.999895	1
cg44386100_55711822	cg44386100	7	29984930	-0.0194529	0.00394049	-4.93666	1.61779e-05	1	1.72651	0.166905	0.999895	1
cg39249908_87804836	cg39249908	2	164786819	-0.0166659	0.00337768	-4.93412	1.63067e-05	1	1.24331	0.311227	0.999895	1
cg30294337_69753139	cg30294337	11	120647880	0.0133737	0.00271157	4.93211	1.64089e-05	1	0.308945	0.869978	0.999895	1
cg29985742_55725970	cg29985742	11	96823670	0.0161342	0.0032769	4.92363	1.68488e-05	1	2.22281	0.0871777	0.999895	1
cg47871741_61807378	cg47871741	20	101086018	-0.0624595	0.0126915	-4.92136	1.69683e-05	1	0.56418	0.690255	0.999895	1
cg36080691_3681578	cg36080691	19	4626765	-0.0225123	0.00457467	-4.92108	1.69829e-05	1	1.30138	0.289122	0.999895	1
cg35205934_91762536	cg35205934	17	74272974	0.0299778	0.00609221	4.92068	1.70044e-05	1	0.232316	0.918267	0.999895	1
cg40562903_49753477	cg40562903	4	3940560	-0.0185169	0.00376342	-4.92023	1.70281e-05	1	0.742627	0.569638	0.999895	1
cg31942092_9635348	cg31942092	13	96669590	-0.0147193	0.0029927	-4.91839	1.71257e-05	1	2.05726	0.108269	0.999895	1
cg30033607_88764870	cg30033607	11	100351614	0.0190781	0.00388072	4.91612	1.72476e-05	1	1.41665	0.249474	0.999895	1
cg29946866_24695220	cg29946866	11	93952433	-0.0253454	0.00515643	-4.91529	1.7292e-05	1	0.784204	0.543409	0.999895	1
cg38965215_89605370	cg38965215	2	130761579	-0.0256224	0.00521463	-4.91356	1.73855e-05	1	0.0430375	0.99632	0.999895	1
cg38153486_40802909	cg38153486	2	25273497	-0.0243004	0.00494707	-4.91208	1.7466e-05	1	1.38305	0.260474	0.999895	1
cg34819556_40790888	cg34819556	17	30510429	0.0170405	0.00346984	4.91105	1.75223e-05	1	0.675693	0.613485	0.999895	1
cg29548260_66741846	cg29548260	11	53654998	-0.0219769	0.00447548	-4.91052	1.75511e-05	1	0.509644	0.728969	0.999895	1
cg29717638_96692294	cg29717638	11	70226486	-0.0153415	0.00312639	-4.9071	1.7739e-05	1	2.40496	0.0687268	0.999895	1
cg37245205_44683359	cg37245205	1	92908208	0.0299728	0.00610852	4.90673	1.77596e-05	1	0.18199	0.946163	0.999895	1
cg35516666_41658573	cg35516666	18	24528929	-0.0193816	0.00395079	-4.90574	1.78142e-05	1	1.62089	0.191537	0.999895	1
cg39604561_21766495	cg39604561	3	30997566	-0.0221085	0.00450732	-4.90503	1.78538e-05	1	1.26366	0.303309	0.999895	1
cg34734680_26781289	cg34734680	17	24665322	-0.0192943	0.00393472	-4.9036	1.79332e-05	1	1.74941	0.16199	0.999895	1
cg45936974_52804210	cg45936974	8	85300780	-0.0328551	0.00670145	-4.90268	1.79851e-05	1	1.06712	0.387854	0.999895	1
cg37737073_68694950	cg37737073	1	167240571	0.0143519	0.00292774	4.90205	1.80203e-05	1	0.608376	0.659358	0.999895	1
cg40056656_88799417	cg40056656	3	95884569	-0.0155335	0.00316906	-4.9016	1.80455e-05	1	0.235668	0.916284	0.999895	1
cg38425389_30788430	cg38425389	2	59163555	-0.0222155	0.00453233	-4.90155	1.80481e-05	1	0.655134	0.627322	0.999895	1
cg35756146_8734396	cg35756146	18	56572620	0.0155899	0.00318122	4.90061	1.81011e-05	1	0.998718	0.421715	0.999895	1
cg30004821_78706366	cg30004821	11	98025892	0.0179518	0.00366464	4.89866	1.82112e-05	1	1.01727	0.412294	0.999895	1
cg29965111_76617822	cg29965111	11	95356890	0.0191855	0.00391713	4.89786	1.8257e-05	1	0.267811	0.896612	0.999895	1
cg29054251_12615954	cg29054251	10	118866506	-0.03389	0.00691975	-4.89757	1.82731e-05	1	0.521721	0.720355	0.999895	1
cg39119015_15810142	cg39119015	2	152520465	-0.0135448	0.00276629	-4.89638	1.83409e-05	1	0.225243	0.922404	0.999895	1
cg43027141_26778406	cg43027141	5	146944180	-0.00954264	0.00194967	-4.89449	1.84492e-05	1	1.80467	0.150704	0.999895	1
cg34127469_88618888	cg34127469	16	36069720	-0.023887	0.00488099	-4.89389	1.84842e-05	1	1.26308	0.303535	0.999895	1
cg29365853_52793381	cg29365853	11	30771218	0.019008	0.00388536	4.89221	1.85809e-05	1	2.48594	0.0618511	0.999895	1
cg28710167_21617824	cg28710167	10	79938469	0.0286581	0.00585858	4.89164	1.86137e-05	1	0.73118	0.576999	0.999895	1
cg44386101_75727240	cg44386101	7	29985101	-0.0233498	0.00477412	-4.89092	1.86557e-05	1	4.68793	0.00402601	0.999895	1
cg34872808_69768226	cg34872808	17	34973003	-0.0331822	0.00678725	-4.88891	1.8773e-05	1	1.71706	0.168978	0.999895	1
cg41723551_63639493	cg41723551	4	150913744	0.0273705	0.00560212	4.88574	1.89588e-05	1	2.67723	0.0482631	0.999895	1
cg44372214_71683324	cg44372214	7	28972799	0.0125399	0.0025677	4.88372	1.90785e-05	1	0.637435	0.63936	0.999895	1
cg46232798_49711475	cg46232798	8	117377122	0.0463827	0.00950262	4.88104	1.92381e-05	1	1.02612	0.407865	0.999895	1
cg39121262_26804113	cg39121262	2	152693734	0.0205197	0.00420991	4.87413	1.96562e-05	1	0.242363	0.912282	0.999895	1
cg42776345_51668268	cg42776345	5	124542040	0.0225226	0.00462151	4.87343	1.96994e-05	1	0.302643	0.874148	0.999895	1
cg47732675_43657955	cg47732675	20	72917059	-0.0193245	0.00396657	-4.87184	1.9797e-05	1	0.373275	0.826029	0.999895	1
cg28140923_87780972	cg28140923	10	7210290	-0.0198086	0.00406837	-4.86893	1.9977e-05	1	0.838592	0.510352	0.999895	1
cg41818350_3622242	cg41818350	5	4756117	-0.0326884	0.00671375	-4.86887	1.99807e-05	1	0.343001	0.846987	0.999895	1
cg42845713_68756495	cg42845713	5	130951277	0.0207397	0.00425994	4.86854	2.00013e-05	1	0.716359	0.586617	0.999895	1
cg28375834_55766407	cg28375834	10	40260774	-0.0160087	0.00328887	-4.86755	2.00627e-05	1	1.4015	0.254378	0.999895	1
cg40172061_99616582	cg40172061	3	108413073	0.0223441	0.00459049	4.86748	2.00674e-05	1	0.0948971	0.983414	0.999895	1
cg43971665_51701924	cg43971665	6	125351474	-0.0218117	0.00448288	-4.86555	2.01881e-05	1	0.761952	0.557346	0.999895	1
cg35120878_63723465	cg35120878	17	65607002	0.0186278	0.00382918	4.86468	2.02427e-05	1	0.279785	0.88901	0.999895	1
cg33775256_95695403	cg33775256	15	98517532	0.0133509	0.00274452	4.86455	2.02512e-05	1	0.65146	0.629812	0.999895	1
cg34278155_15729210	cg34278155	16	58729095	-0.0170362	0.00350232	-4.86425	2.02699e-05	1	0.370494	0.827971	0.999895	1
cg33670776_90655129	cg33670776	15	89172389	0.0290562	0.00597706	4.86128	2.04583e-05	1	0.392245	0.812713	0.999895	1
cg46718076_71802247	cg46718076	9	48496023	0.038122	0.00784229	4.86108	2.04706e-05	1	0.396616	0.809629	0.999895	1
cg46404478_80799121	cg46404478	9	7050837	0.0179148	0.00368675	4.85923	2.0589e-05	1	0.775008	0.549141	0.999895	1
cg44509303_98706253	cg44509303	7	44854352	-0.0167602	0.00345024	-4.85769	2.06879e-05	1	0.692503	0.602295	0.999895	1
cg34008511_85784497	cg34008511	16	22856717	-0.0380749	0.00784236	-4.85503	2.08598e-05	1	0.804308	0.531021	0.999895	1
cg45496466_35803863	cg45496466	8	25603681	-0.0236643	0.00487474	-4.85448	2.08955e-05	1	2.91823	0.0353895	0.999895	1
cg30067992_9761936	cg30067992	11	102674680	-0.020724	0.00427191	-4.85122	2.11083e-05	1	0.177857	0.948278	0.999895	1
cg33775258_97761125	cg33775258	15	98517606	0.0167028	0.00344398	4.84986	2.11976e-05	1	1.07578	0.383735	0.999895	1
cg28639019_74716444	cg28639019	10	72656228	-0.0205775	0.00424339	-4.84929	2.1235e-05	1	0.530141	0.714361	0.999895	1
cg46805469_86780905	cg46805469	9	58247083	-0.0350646	0.00723467	-4.84675	2.14033e-05	1	0.306547	0.871568	0.999895	1
cg33365269_67601403	cg33365269	15	56810558	0.0339351	0.00700225	4.84631	2.14326e-05	1	1.35486	0.270049	0.999895	1
cg35586838_76614124	cg35586838	18	34930366	-0.0339166	0.00700844	-4.83939	2.1899e-05	1	0.400442	0.806925	0.999895	1
cg38959427_51711335	cg38959427	2	130277090	-0.0173079	0.00357814	-4.83714	2.20528e-05	1	0.487548	0.744765	0.999895	1
cg39483839_77637897	cg39483839	3	10088108	0.0409733	0.00847235	4.83612	2.21224e-05	1	2.3517	0.0736693	0.999895	1
cg37911528_57784904	cg37911528	1	186163427	0.0147097	0.00304167	4.83606	2.21263e-05	1	0.221441	0.924601	0.999895	1
cg37503520_76735347	cg37503520	1	135372920	-0.0263848	0.00545591	-4.83601	2.21302e-05	1	0.625169	0.647768	0.999895	1
cg43296311_19737452	cg43296311	6	34477085	-0.0228685	0.0047304	-4.83438	2.22426e-05	1	1.8323	0.145354	0.999895	1
cg45768969_5720418	cg45768969	8	64597236	0.0128452	0.00265806	4.83255	2.23694e-05	1	1.45117	0.238632	0.999895	1
cg34987081_7683130	cg34987081	17	47832621	-0.0176923	0.00366211	-4.83118	2.24643e-05	1	0.838328	0.510509	0.999895	1
cg31883260_56782573	cg31883260	13	90089053	0.0252997	0.00523729	4.83069	2.24987e-05	1	1.40569	0.253014	0.999895	1
cg40001693_19704449	cg40001693	3	89101224	-0.0284335	0.00589374	-4.82436	2.2946e-05	1	6.06115	0.000857059	0.999895	1
cg34966031_70732403	cg34966031	17	46498142	-0.0234328	0.00485939	-4.82217	2.31023e-05	1	0.361856	0.833982	0.999895	1
cg46505678_48713456	cg46505678	9	22386576	-0.0339288	0.00704073	-4.81893	2.33361e-05	1	0.920997	0.463095	0.999895	1
cg38154754_31705113	cg38154754	2	25360368	-0.0243603	0.00505519	-4.81886	2.33408e-05	1	0.975258	0.433879	0.999895	1
cg35336703_3747224	cg35336703	17	87826551	0.0406871	0.00844892	4.81565	2.35747e-05	1	1.14982	0.350033	0.999895	1
cg39301815_4632480	cg39301815	2	168204642	-0.026611	0.00552835	-4.81355	2.37287e-05	1	1.11765	0.364347	0.999895	1
cg47433508_68796927	cg47433508	20	8143071	-0.0295571	0.00614354	-4.81108	2.39115e-05	1	0.440524	0.778414	0.999895	1
cg40103234_20727980	cg40103234	3	100922902	0.019949	0.00414766	4.80971	2.40138e-05	1	6.4102	0.000589434	0.999895	1
cg28735349_53778886	cg28735349	10	81190251	0.0176097	0.0036626	4.80797	2.4144e-05	1	0.395115	0.810688	0.999895	1
cg28714606_60647502	cg28714606	10	80145768	0.0247396	0.00515002	4.80378	2.44598e-05	1	0.423132	0.79082	0.999895	1
cg34124207_76652297	cg34124207	16	35768117	-0.0275905	0.00574372	-4.80359	2.4474e-05	1	1.71424	0.1696	0.999895	1
cg38550457_77762106	cg38550457	2	73891536	-0.0358121	0.00745914	-4.80111	2.46636e-05	1	4.93309	0.00302725	0.999895	1
cg39292688_50787969	cg39292688	2	167629056	0.0184293	0.00383939	4.80007	2.47433e-05	1	0.602828	0.663207	0.999895	1
cg40159417_85683541	cg40159417	3	107329338	-0.0406372	0.00846748	-4.79921	2.48089e-05	1	0.80757	0.52903	0.999895	1
cg34866905_44733106	cg34866905	17	34628464	0.0194527	0.00405468	4.79759	2.49338e-05	1	5.7545	0.00119817	0.999895	1
cg33904942_7683346	cg33904942	16	10494931	-0.0154791	0.0032265	-4.79748	2.49428e-05	1	1.56033	0.207211	0.999895	1
cg30010941_54722156	cg30010941	11	98448570	-0.0170567	0.00355545	-4.79735	2.49528e-05	1	0.0820822	0.987358	0.999895	1
cg36458625_97684545	cg36458625	19	46327881	0.0183139	0.00381812	4.79658	2.50124e-05	1	0.886614	0.482392	0.999895	1
cg41689170_69701256	cg41689170	4	148640164	-0.0158624	0.00330708	-4.7965	2.50187e-05	1	0.75457	0.562021	0.999895	1
cg40935337_28642854	cg40935337	4	57954752	-0.0368171	0.00767716	-4.79567	2.5083e-05	1	0.728454	0.578761	0.999895	1
cg28728298_62710364	cg28728298	10	80828205	-0.0312919	0.00652637	-4.79469	2.51598e-05	1	0.235826	0.91619	0.999895	1
cg34722204_33747279	cg34722204	17	23726077	0.0139169	0.00290325	4.79356	2.52476e-05	1	0.440087	0.778726	0.999895	1
cg43943916_6621479	cg43943916	6	122338719	-0.0269999	0.00563529	-4.79121	2.54323e-05	1	0.379253	0.821846	0.999895	1
cg28710067_76781933	cg28710067	10	79934311	0.0153819	0.00321169	4.78935	2.55801e-05	1	0.417141	0.795082	0.999895	1
cg30787674_5784104	cg30787674	12	72970766	0.038294	0.00800573	4.78333	2.60622e-05	1	0.682944	0.608645	0.999895	1
cg33406981_97730314	cg33406981	15	62039464	-0.0308217	0.00644398	-4.78302	2.60871e-05	1	1.90217	0.132652	0.999895	1
cg29707014_10701865	cg29707014	11	69577243	-0.0199513	0.00417278	-4.78128	2.6228e-05	1	0.925331	0.460706	0.999895	1
cg42727963_61798284	cg42727963	5	121329818	0.0433264	0.00906819	4.77785	2.65089e-05	1	1.92001	0.12959	0.999895	1
cg36085472_78649254	cg36085472	19	4984412	0.0152216	0.00318608	4.77752	2.65357e-05	1	3.34152	0.0206733	0.999895	1
cg29965110_16700891	cg29965110	11	95356856	0.0270309	0.00565978	4.77596	2.66644e-05	1	0.399888	0.807317	0.999895	1
cg34089548_47700588	cg34089548	16	32645321	-0.0388288	0.00813064	-4.77561	2.66932e-05	1	0.888922	0.481078	0.999895	1
cg33504587_34679267	cg33504587	15	76087285	-0.0189043	0.00395927	-4.7747	2.67691e-05	1	1.22048	0.32033	0.999895	1
cg31566564_1706115	cg31566564	13	48970809	-0.0267048	0.00559401	-4.77381	2.68428e-05	1	1.51585	0.219504	0.999895	1
cg34913037_9810448	cg34913037	17	40519980	-0.0280092	0.00586871	-4.77263	2.69411e-05	1	0.690043	0.603926	0.999895	1
cg37242112_41698246	cg37242112	1	92642470	0.0247062	0.00517728	4.77204	2.69907e-05	1	0.463753	0.7618	0.999895	1
cg34449248_68734279	cg34449248	16	87755022	0.0112567	0.00235912	4.77156	2.70306e-05	1	0.1961	0.938726	0.999895	1
cg46232797_53780972	cg46232797	8	117377110	0.0357543	0.00749325	4.77153	2.70333e-05	1	0.725147	0.580902	0.999895	1
cg44044037_5808589	cg44044037	6	134897542	0.0202591	0.00424885	4.76814	2.73188e-05	1	3.01167	0.0314028	0.999895	1
cg42871360_14603861	cg42871360	5	134102179	-0.0159437	0.00334678	-4.76389	2.76814e-05	1	1.35537	0.269873	0.999895	1
cg43417550_59653306	cg43417550	6	51466780	-0.0283375	0.0059519	-4.76109	2.79227e-05	1	0.7779	0.547334	0.999895	1
cg30293932_58625579	cg30293932	11	120629858	0.0258381	0.00542717	4.76088	2.79403e-05	1	0.153957	0.959904	0.999895	1
cg43607154_4716286	cg43607154	6	81839594	-0.0152885	0.0032121	-4.75967	2.80457e-05	1	2.87581	0.0373684	0.999895	1
cg34874409_93647835	cg34874409	17	35060976	-0.0326494	0.00686153	-4.75833	2.81624e-05	1	3.07231	0.0290663	0.999895	1
cg43746581_94650952	cg43746581	6	97212347	-0.0194137	0.00408189	-4.75606	2.83606e-05	1	1.87523	0.137414	0.999895	1
cg42446705_84799575	cg42446705	5	96999377	-0.0208839	0.00439399	-4.75284	2.86449e-05	1	1.82128	0.147465	0.999895	1
cg30050144_69667139	cg30050144	11	101463376	0.0211547	0.00445179	4.75195	2.87243e-05	1	0.534901	0.710977	0.999895	1
cg35241214_54664354	cg35241214	17	79018619	-0.0265343	0.00558611	-4.75005	2.88939e-05	1	0.473316	0.754953	0.999895	1
cg32848357_68790898	cg32848357	14	101460951	0.0142388	0.00299782	4.74972	2.8923e-05	1	1.13692	0.355713	0.999895	1
cg41793730_56706839	cg41793730	4	155625456	0.0230455	0.00485221	4.74949	2.8944e-05	1	1.38706	0.259138	0.999895	1
cg34952184_63725936	cg34952184	17	45569984	-0.0200257	0.00421909	-4.74645	2.92174e-05	1	1.55405	0.208907	0.999895	1
cg28724132_7717863	cg28724132	10	80583927	0.0194207	0.00409162	4.74645	2.92181e-05	1	1.42724	0.246101	0.999895	1
cg41169642_53699273	cg41169642	4	98255024	0.0303667	0.00639828	4.74607	2.92522e-05	1	0.190043	0.941958	0.999895	1
cg38929351_69739888	cg38929351	2	127142533	-0.0174718	0.00368204	-4.74513	2.93371e-05	1	0.194381	0.939649	0.999895	1
cg45265039_89610222	cg45265039	7	140773403	-0.0150209	0.00316575	-4.74482	2.93654e-05	1	0.398199	0.80851	0.999895	1
cg41243038_75789139	cg41243038	4	106655022	-0.0175919	0.0037086	-4.74355	2.94813e-05	1	0.880358	0.485968	0.999895	1
cg29188612_31628255	cg29188612	11	4188059	-0.0165445	0.00348818	-4.74302	2.95297e-05	1	1.06006	0.39124	0.999895	1
cg39762043_91603359	cg39762043	3	53466033	-0.0333083	0.00702395	-4.7421	2.9614e-05	1	0.968288	0.437547	0.999895	1
cg28392029_46776354	cg28392029	10	41812402	-0.026039	0.00549121	-4.74194	2.96285e-05	1	2.61405	0.0523754	0.999895	1
cg42884439_5712899	cg42884439	5	135011950	-0.0348833	0.0073582	-4.74074	2.97393e-05	1	1.3625	0.267422	0.999895	1
cg33942878_31757206	cg33942878	16	15636107	-0.0256608	0.00541296	-4.74062	2.97506e-05	1	0.553762	0.697608	0.999895	1
cg43963039_38705250	cg43963039	6	124808745	-0.00822976	0.00173634	-4.73972	2.98331e-05	1	4.67725	0.00407674	0.999895	1
cg42789885_66712396	cg42789885	5	125462326	0.0165555	0.003494	4.73826	2.99679e-05	1	1.27497	0.29899	0.999895	1
cg35826063_44776253	cg35826063	18	64264661	-0.0260281	0.00549325	-4.7382	2.9974e-05	1	2.28321	0.0805598	0.999895	1
cg38634701_78729931	cg38634701	2	84713624	-0.0179209	0.00378261	-4.7377	3.00199e-05	1	1.22188	0.319763	0.999895	1
cg34971386_59697486	cg34971386	17	46780635	-0.0167365	0.00353446	-4.73525	3.02492e-05	1	1.27269	0.299855	0.999895	1
cg34857669_89764959	cg34857669	17	33950385	-0.0262024	0.00553672	-4.73247	3.051e-05	1	1.0347	0.403607	0.999895	1
cg45444455_67760364	cg45444455	8	18978232	-0.0156587	0.00330978	-4.73104	3.06454e-05	1	3.53873	0.0161505	0.999895	1
cg28723640_40775857	cg28723640	10	80565882	0.0335647	0.0070953	4.73056	3.06914e-05	1	1.30434	0.288033	0.999895	1
cg41344016_59619405	cg41344016	4	118690453	-0.0194971	0.00412545	-4.72604	3.11235e-05	1	0.782782	0.544293	0.999895	1
cg37432366_74801373	cg37432366	1	127782451	0.0206702	0.00437508	4.72454	3.12686e-05	1	2.85003	0.038626	0.999895	1
cg29168734_49683419	cg29168734	10	129040429	-0.0212243	0.00449285	-4.72401	3.13193e-05	1	1.22961	0.316659	0.999895	1
cg30297389_51766929	cg30297389	11	120822209	-0.0269682	0.00570933	-4.72353	3.13658e-05	1	1.62901	0.189524	0.999895	1
cg39970862_15787525	cg39970862	3	86145326	-0.0124394	0.00263385	-4.72288	3.1429e-05	1	0.746681	0.567045	0.999895	1
cg39383026_23780281	cg39383026	2	174327011	0.0139371	0.00295107	4.72272	3.14447e-05	1	1.43304	0.244268	0.999895	1
cg47194649_41747292	cg47194649	9	104256855	0.0236872	0.00502247	4.71625	3.20806e-05	1	1.82576	0.146604	0.999895	1
cg46336737_63805326	cg46336737	8	124379500	0.0147588	0.00312951	4.71602	3.21034e-05	1	1.51828	0.218817	0.999895	1
cg41539436_79707270	cg41539436	4	135491031	0.0185768	0.00394092	4.71383	3.23218e-05	1	0.59261	0.670319	0.999895	1
cg33542680_59712171	cg33542680	15	78903480	0.0162492	0.00344731	4.71359	3.23454e-05	1	1.00814	0.416912	0.999895	1
cg33833647_8764441	cg33833647	15	102461216	-0.0288476	0.00612288	-4.71144	3.25613e-05	1	1.80181	0.151269	0.999895	1
cg30932858_88741332	cg30932858	12	87387129	-0.0255469	0.00542509	-4.70903	3.28049e-05	1	0.688601	0.604883	0.999895	1
cg45832520_8728376	cg45832520	8	72009730	-0.0235696	0.00500531	-4.70891	3.28174e-05	1	1.05583	0.393279	0.999895	1
cg43219090_2779266	cg43219090	6	24528234	0.0331904	0.00705033	4.70764	3.29466e-05	1	2.38672	0.0703803	0.999895	1
cg39107739_70627411	cg39107739	2	151544018	-0.0317894	0.0067572	-4.70452	3.32657e-05	1	1.78204	0.155229	0.999895	1
cg40618242_31739428	cg40618242	4	11964339	-0.0231067	0.00491188	-4.70424	3.32946e-05	1	1.34173	0.274621	0.999895	1
cg35048025_51736437	cg35048025	17	55963448	0.0185248	0.00393902	4.7029	3.34333e-05	1	2.32897	0.0758871	0.999895	1
cg45812555_50759423	cg45812555	8	70509653	-0.0273852	0.00582628	-4.70029	3.37041e-05	1	3.90715	0.0102496	0.999895	1
cg30890868_90741195	cg30890868	12	83952059	-0.0222466	0.00473342	-4.69989	3.3745e-05	1	0.815702	0.524088	0.999895	1
cg35614377_43781898	cg35614377	18	37644749	0.0376602	0.00801425	4.69915	3.38227e-05	1	0.814763	0.524657	0.999895	1
cg42061418_12631185	cg42061418	5	38235628	0.0108619	0.0023116	4.69888	3.38516e-05	1	1.49659	0.225043	0.999895	1
cg44772163_3691962	cg44772163	7	80232169	-0.00521605	0.00111007	-4.69885	3.38538e-05	1	3.178	0.0254143	0.999895	1
cg37071290_53744482	cg37071290	1	72641218	0.0293146	0.0062393	4.69838	3.39031e-05	1	1.73153	0.165815	0.999895	1
cg36441227_90797879	cg36441227	19	45032070	0.0140389	0.00298981	4.69559	3.41971e-05	1	0.449661	0.771883	0.999895	1
cg37249770_65608500	cg37249770	1	93280918	-0.0135978	0.00289668	-4.69427	3.43372e-05	1	1.00175	0.420162	0.999895	1
cg42787927_84739352	cg42787927	5	125339298	-0.0116084	0.00247327	-4.69356	3.44126e-05	1	1.57332	0.203748	0.999895	1
cg46692223_27643326	cg46692223	9	45953233	-0.0139515	0.00297267	-4.69328	3.44423e-05	1	2.2326	0.0860684	0.999895	1
cg32515462_2747525	cg32515462	14	55826698	-0.0134299	0.00286191	-4.69264	3.451e-05	1	0.474024	0.754447	0.999895	1
cg33324690_96694324	cg33324690	15	50887420	-0.0304653	0.00649513	-4.69048	3.4741e-05	1	0.56618	0.688846	0.999895	1
cg28672035_55691477	cg28672035	10	76460453	-0.0198034	0.00422371	-4.68862	3.49415e-05	1	0.563365	0.690829	0.999895	1
cg29715114_78671880	cg29715114	11	70026868	0.0120458	0.00256925	4.68847	3.49579e-05	1	0.72117	0.583484	0.999895	1
cg29189008_49618461	cg29189008	11	4220346	-0.0218989	0.00467095	-4.68831	3.49751e-05	1	1.41241	0.250839	0.999895	1
cg29161418_25807244	cg29161418	10	128435701	0.0146023	0.00311589	4.6864	3.51824e-05	1	1.82954	0.145881	0.999895	1
cg41986559_50710460	cg41986559	5	30913417	0.0179814	0.00384061	4.68192	3.5672e-05	1	0.227672	0.920991	0.999895	1
cg42980630_97775826	cg42980630	5	142894515	0.0223234	0.00476844	4.68148	3.57206e-05	1	1.47643	0.23098	0.999895	1
cg33956284_80740877	cg33956284	16	17454606	-0.0389436	0.00832101	-4.68015	3.58681e-05	1	0.886511	0.482451	0.999895	1
cg32651334_79731481	cg32651334	14	70467010	0.0365158	0.00780884	4.67622	3.63063e-05	1	1.94531	0.125367	0.999895	1
cg30894155_23761570	cg30894155	12	84181735	0.0223223	0.0047765	4.67335	3.6629e-05	1	2.01868	0.113881	0.999895	1
cg33059561_65651471	cg33059561	15	9073236	-0.0149682	0.00320362	-4.67229	3.67496e-05	1	1.13387	0.357067	0.999895	1
cg37645968_86633373	cg37645968	1	156034936	-0.0126426	0.00270618	-4.67175	3.68112e-05	1	1.05473	0.393809	0.999895	1
cg34751185_59720434	cg34751185	17	25823901	0.0164905	0.00353316	4.66734	3.73155e-05	1	0.138402	0.966867	0.999895	1
cg42020525_81756555	cg42020525	5	34369195	0.0147552	0.00316177	4.66675	3.73836e-05	1	0.5503	0.700057	0.999895	1
cg38636460_69725170	cg38636460	2	84841628	-0.0272336	0.00583653	-4.66606	3.74629e-05	1	0.44851	0.772706	0.999895	1
cg31843543_60714444	cg31843543	13	81782924	-0.0207528	0.00444922	-4.66437	3.76589e-05	1	2.21063	0.0885766	0.999895	1
cg41987226_51689410	cg41987226	5	30958859	-0.0163512	0.00350601	-4.66377	3.77287e-05	1	1.56725	0.205361	0.999895	1
cg35756537_92722849	cg35756537	18	56600901	-0.0125789	0.00269754	-4.66309	3.78081e-05	1	0.996013	0.423104	0.999895	1
cg28372975_93641955	cg28372975	10	39975179	0.025427	0.00545484	4.66137	3.80089e-05	1	1.2689	0.301303	0.999895	1
cg30091418_51686471	cg30091418	11	104467966	-0.0288424	0.00618857	-4.66059	3.81013e-05	1	1.22993	0.316532	0.999895	1
cg44257532_3767295	cg44257532	7	16049701	-0.019577	0.00420127	-4.65979	3.81956e-05	1	1.59041	0.199278	0.999895	1
cg36106472_70766267	cg36106472	19	6279165	-0.0253376	0.00543796	-4.6594	3.82407e-05	1	1.40886	0.251986	0.999895	1
cg36441316_86676372	cg36441316	19	45037098	0.0175783	0.00377439	4.65726	3.84949e-05	1	2.7455	0.0441901	0.999895	1
cg39344825_41771975	cg39344825	2	171253323	0.0268889	0.00577366	4.65716	3.85065e-05	1	0.596874	0.667347	0.999895	1
cg41398135_41636898	cg41398135	4	124811987	0.0246525	0.00529482	4.65598	3.86474e-05	1	1.13149	0.358127	0.999895	1
cg41570078_27744248	cg41570078	4	137599849	0.0250574	0.005382	4.65577	3.86718e-05	1	0.794811	0.536849	0.999895	1
cg46293393_84670380	cg46293393	8	121603010	0.00965154	0.00207305	4.65571	3.86786e-05	1	0.378541	0.822345	0.999895	1
cg43962113_10768227	cg43962113	6	124749828	0.0222663	0.00478698	4.65144	3.91926e-05	1	0.513251	0.726395	0.999895	1
cg38233400_2701862	cg38233400	2	31689531	-0.0215541	0.00463411	-4.6512	3.92215e-05	1	1.28068	0.296832	0.999895	1
cg42290463_8707104	cg42290463	5	73669527	0.0328696	0.00706787	4.65056	3.92987e-05	1	1.25056	0.308383	0.999895	1
cg42671563_49798130	cg42671563	5	117143936	0.0240394	0.00516992	4.64987	3.93824e-05	1	2.17601	0.0926807	0.999895	1
cg29788487_74770344	cg29788487	11	77471684	0.0219419	0.00472174	4.64699	3.9734e-05	1	1.88085	0.136407	0.999895	1
cg46805471_57690507	cg46805471	9	58247150	-0.0242246	0.00521382	-4.64623	3.98267e-05	1	0.165833	0.95426	0.999895	1
cg44418477_14777930	cg44418477	7	34229391	-0.00904262	0.00194674	-4.64501	3.9977e-05	1	1.94247	0.125833	0.999895	1
cg29319446_68781827	cg29319446	11	22733061	-0.0133374	0.0028718	-4.64426	4.00694e-05	1	0.941388	0.451938	0.999895	1
cg36133471_35712397	cg36133471	19	8888074	0.0292914	0.00630821	4.64337	4.01793e-05	1	1.06186	0.390371	0.999895	1
cg44521700_49607839	cg44521700	7	45523515	-0.0237751	0.00512299	-4.64086	4.04923e-05	1	1.12308	0.361897	0.999895	1
cg44515099_51740268	cg44515099	7	45154857	0.0251036	0.00541101	4.63935	4.06806e-05	1	0.793938	0.537387	0.999895	1
cg39434367_86639584	cg39434367	2	181334263	-0.0145704	0.00314071	-4.63922	4.06977e-05	1	0.202749	0.935111	0.999895	1
cg46331907_13629151	cg46331907	8	124022404	-0.0160568	0.00346175	-4.63834	4.08079e-05	1	1.98359	0.119237	0.999895	1
cg32070853_44766536	cg32070853	13	111487001	-0.0227437	0.00490408	-4.63772	4.08864e-05	1	0.197979	0.937711	0.999895	1
cg43968564_42636904	cg43968564	6	125146259	-0.0148445	0.00320133	-4.63697	4.09811e-05	1	3.48492	0.0172721	0.999895	1
cg40047687_90677836	cg40047687	3	95099336	0.0293256	0.006325	4.63645	4.10467e-05	1	1.25801	0.305489	0.999895	1
cg42105818_81800295	cg42105818	5	45494903	-0.0246341	0.00531485	-4.63495	4.12361e-05	1	0.919806	0.463754	0.999895	1
cg45374463_47626149	cg45374463	8	11544625	0.0132445	0.00285837	4.63359	4.14103e-05	1	0.433468	0.783452	0.999895	1
cg34874404_73740121	cg34874404	17	35060874	-0.0301011	0.00649685	-4.63319	4.14613e-05	1	0.723097	0.582232	0.999895	1
cg42778377_20794858	cg42778377	5	124735909	-0.0152905	0.00330138	-4.63155	4.16714e-05	1	0.355693	0.838251	0.999895	1
cg37541672_2727218	cg37541672	1	139423053	-0.0148487	0.00320607	-4.63144	4.16859e-05	1	0.0583359	0.993389	0.999895	1
cg45288721_34667106	cg45288721	7	143054462	-0.0338008	0.00729901	-4.63088	4.17575e-05	1	0.082054	0.987366	0.999895	1
cg28983840_91688861	cg28983840	10	111299419	-0.018557	0.00400756	-4.6305	4.18059e-05	1	0.42998	0.78594	0.999895	1
cg46664077_78787280	cg46664077	9	43746310	-0.0150816	0.00325798	-4.62914	4.19816e-05	1	4.28857	0.0064607	0.999895	1
cg32997565_31757100	cg32997565	14	122106535	0.0238425	0.0051508	4.62889	4.20136e-05	1	0.883698	0.484057	0.999895	1
cg31977791_88810407	cg31977791	13	99901285	0.0231538	0.00500236	4.62858	4.20543e-05	1	0.965729	0.438899	0.999895	1
cg38196215_48631238	cg38196215	2	28911408	-0.014859	0.00321052	-4.62822	4.21015e-05	1	3.80069	0.0116786	0.999895	1
cg33160525_2644949	cg33160525	15	25781357	0.0141888	0.00306602	4.62776	4.21606e-05	1	3.23717	0.0235807	0.999895	1
cg35563736_85624147	cg35563736	18	32414952	0.0130201	0.00281351	4.6277	4.21686e-05	1	0.699819	0.597461	0.999895	1
cg46739560_51787523	cg46739560	9	50765848	-0.028625	0.00618581	-4.62752	4.21917e-05	1	2.26641	0.0823472	0.999895	1
cg41994113_84690226	cg41994113	5	31528227	-0.0212203	0.00458604	-4.62715	4.22407e-05	1	0.951805	0.446321	0.999895	1
cg29959890_93804904	cg29959890	11	95012205	-0.0140449	0.0030354	-4.62702	4.22573e-05	1	0.722108	0.582875	0.999895	1
cg34870113_86618868	cg34870113	17	34836308	0.0219502	0.00474418	4.62675	4.22916e-05	1	0.753659	0.5626	0.999895	1
cg38239783_3667852	cg38239783	2	32164855	0.0218212	0.00471702	4.62605	4.23831e-05	1	2.8993	0.0362589	0.999895	1
cg28985972_62603585	cg28985972	10	111479583	0.0224935	0.00486327	4.62518	4.24968e-05	1	0.191846	0.941002	0.999895	1
cg44918063_94774135	cg44918063	7	100707877	-0.0173697	0.00375627	-4.62418	4.26279e-05	1	0.912521	0.467795	0.999895	1
cg44194076_4632395	cg44194076	7	4705129	0.018516	0.00400527	4.62291	4.27961e-05	1	1.03995	0.401021	0.999895	1
cg42910663_29648285	cg42910663	5	136988578	-0.0144821	0.00313283	-4.62268	4.28261e-05	1	3.04682	0.0300258	0.999895	1
cg44521709_87657879	cg44521709	7	45523861	-0.0152662	0.00330392	-4.62064	4.30958e-05	1	1.38691	0.259186	0.999895	1
cg35326641_78753458	cg35326641	17	87133915	0.040573	0.00878241	4.6198	4.32071e-05	1	0.160911	0.956632	0.999895	1
cg42388613_43725355	cg42388613	5	88722792	-0.0241855	0.00523661	-4.61854	4.33763e-05	1	1.66578	0.180664	0.999895	1
cg43236569_52751437	cg43236569	6	28126132	0.0172261	0.0037299	4.61839	4.33955e-05	1	1.2133	0.32324	0.999895	1
cg31150519_88781255	cg31150519	12	111766899	0.0257533	0.00557743	4.61742	4.35263e-05	1	0.852529	0.502117	0.999895	1
cg30826704_59758217	cg30826704	12	76879503	0.0125271	0.00271304	4.61735	4.35348e-05	1	1.71196	0.170106	0.999895	1
cg29165321_34671146	cg29165321	10	128703930	-0.0165809	0.00359206	-4.61599	4.37172e-05	1	0.337342	0.850855	0.999895	1
cg40061249_46764217	cg40061249	3	96241017	0.0277996	0.0060232	4.61542	4.37952e-05	1	1.11749	0.364418	0.999895	1
cg28785764_13690252	cg28785764	10	85872965	-0.0201459	0.00437005	-4.60999	4.45336e-05	1	0.412017	0.798722	0.999895	1
cg36087846_73675276	cg36087846	19	5107687	0.0238011	0.00516508	4.60809	4.47942e-05	1	3.80448	0.0116243	0.999895	1
cg44375399_64794956	cg44375399	7	29156755	-0.0227261	0.00493197	-4.60792	4.48174e-05	1	0.882866	0.484532	0.999895	1
cg29316756_8799343	cg29316756	11	22285859	-0.0289795	0.00629154	-4.6061	4.50696e-05	1	1.07108	0.385967	0.999895	1
cg32493995_98767193	cg32493995	14	54234648	0.0138472	0.0030068	4.60529	4.51826e-05	1	1.94373	0.125626	0.999895	1
cg41547035_46725940	cg41547035	4	135986333	-0.0134298	0.00291656	-4.60467	4.52679e-05	1	0.519163	0.722179	0.999895	1
cg45080702_60794598	cg45080702	7	122066563	0.0231523	0.00503076	4.60215	4.56218e-05	1	1.11164	0.367078	0.999895	1
cg34743439_45762336	cg34743439	17	25274627	0.0256069	0.0055642	4.60208	4.56314e-05	1	1.29875	0.290092	0.999895	1
cg45126761_19607845	cg45126761	7	127014614	-0.0342926	0.00745278	-4.60132	4.57375e-05	1	1.66269	0.181391	0.999895	1
cg41626287_67617457	cg41626287	4	141302938	-0.0187633	0.00407871	-4.60032	4.58795e-05	1	1.3083	0.286587	0.999895	1
cg29503254_77632184	cg29503254	11	49626047	0.0140374	0.00305233	4.59891	4.60784e-05	1	1.38579	0.25956	0.999895	1
cg41398220_40682495	cg41398220	4	124817731	0.0133779	0.00290962	4.59782	4.62338e-05	1	1.04799	0.397087	0.999895	1
cg41840225_40663935	cg41840225	5	8345530	0.0254398	0.00553332	4.59757	4.62691e-05	1	2.30497	0.0783022	0.999895	1
cg38158621_55778392	cg38158621	2	25611385	-0.0222361	0.00483906	-4.59512	4.66186e-05	1	2.04136	0.110547	0.999895	1
cg34866112_59700151	cg34866112	17	34593594	-0.0195465	0.00425403	-4.59482	4.66615e-05	1	7.75144	0.000149419	0.887029	1
cg35296387_29682461	cg35296387	17	84758269	0.0165968	0.00361265	4.59408	4.67683e-05	1	2.67624	0.0483249	0.999895	1
cg42694781_37694593	cg42694781	5	118763639	0.0162819	0.0035442	4.59397	4.67843e-05	1	2.23726	0.085546	0.999895	1
cg40370074_75762500	cg40370074	3	135513801	0.0328652	0.00715649	4.59236	4.70165e-05	1	2.20272	0.089498	0.999895	1
cg37786412_37705250	cg37786412	1	172341356	0.0350948	0.00764236	4.59214	4.70481e-05	1	3.05418	0.0297455	0.999895	1
cg29600515_43646531	cg29600515	11	59228678	0.018082	0.00393854	4.59105	4.72067e-05	1	2.74457	0.0442429	0.999895	1
cg46436081_9754560	cg46436081	9	13245559	0.023885	0.00520257	4.591	4.7214e-05	1	1.32503	0.28054	0.999895	1
cg33819328_22798104	cg33819328	15	101286313	0.0152789	0.00333028	4.58788	4.76687e-05	1	3.06765	0.0292394	0.999895	1
cg36114985_2712882	cg36114985	19	6938724	-0.0204408	0.00445573	-4.58753	4.77207e-05	1	0.176472	0.94898	0.999895	1
cg37255393_62793293	cg37255393	1	93826485	-0.0260731	0.00568371	-4.58734	4.77481e-05	1	2.49725	0.060948	0.999895	1
cg30060758_66612104	cg30060758	11	102215604	0.0161262	0.00351541	4.5873	4.77549e-05	1	1.1255	0.360808	0.999895	1
cg36973906_75746101	cg36973906	1	59120756	0.0149962	0.00327084	4.58481	4.81216e-05	1	0.919826	0.463742	0.999895	1
cg39426999_53664102	cg39426999	2	180678532	0.0337117	0.00735344	4.58448	4.81704e-05	1	2.4074	0.0685091	0.999895	1
cg47901079_14645582	cg47901079	20	105104192	0.0194698	0.004247	4.58435	4.81892e-05	1	1.12184	0.362453	0.999895	1
cg47245737_89764263	cg47245737	9	108796058	0.0258701	0.00564422	4.58347	4.83208e-05	1	0.0799505	0.987969	0.999895	1
cg34867232_60669927	cg34867232	17	34645956	0.0296542	0.00647135	4.58238	4.84818e-05	1	0.230712	0.919211	0.999895	1
cg31063321_45697460	cg31063321	12	105039886	0.0262253	0.00572507	4.58079	4.87208e-05	1	0.697392	0.599063	0.999895	1
cg28407345_27810233	cg28407345	10	43052703	0.016821	0.0036729	4.57976	4.8874e-05	1	0.687592	0.605553	0.999895	1
cg39666513_64653247	cg39666513	3	38481935	-0.0253155	0.00552863	-4.57898	4.89916e-05	1	3.17952	0.0253657	0.999895	1
cg38170053_9608248	cg38170053	2	26594179	0.00899274	0.00196424	4.57822	4.91066e-05	1	0.506386	0.731296	0.999895	1
cg45123492_86711477	cg45123492	7	126797805	-0.0244817	0.00534895	-4.57693	4.93025e-05	1	2.56478	0.0558303	0.999895	1
cg43647227_68787373	cg43647227	6	85960108	-0.0169485	0.00370538	-4.57402	4.97446e-05	1	1.12435	0.361326	0.999895	1
cg40063743_45776857	cg40063743	3	96413324	-0.0226651	0.00495673	-4.57258	4.99653e-05	1	1.20514	0.326578	0.999895	1
cg38164102_96739352	cg38164102	2	26138847	-0.0158279	0.00346224	-4.57159	5.01186e-05	1	0.834337	0.512886	0.999895	1
cg33255514_22705380	cg33255514	15	38073568	0.0146732	0.00321071	4.57006	5.03544e-05	1	0.528443	0.715569	0.999895	1
cg41566601_36709425	cg41566601	4	137375581	0.0139993	0.00306384	4.56921	5.04856e-05	1	1.59566	0.197922	0.999895	1
cg31427612_46684527	cg31427612	13	34877873	-0.0171867	0.00376254	-4.56785	5.06977e-05	1	0.190581	0.941673	0.999895	1
cg37100749_15657561	cg37100749	1	75503865	-0.0416248	0.00911499	-4.56663	5.0888e-05	1	1.2216	0.319878	0.999895	1
cg44395583_52617965	cg44395583	7	30597765	-0.0141395	0.00309667	-4.56603	5.09826e-05	1	1.31641	0.28364	0.999895	1
cg35408172_74764427	cg35408172	18	7871757	-0.0348791	0.00764084	-4.56483	5.11709e-05	1	1.61285	0.193548	0.999895	1
cg38192993_70711307	cg38192993	2	28642861	-0.0208685	0.00457319	-4.56324	5.14214e-05	1	0.380126	0.821234	0.999895	1
cg29985739_3740293	cg29985739	11	96823217	0.0117491	0.00257654	4.56002	5.19322e-05	1	1.21419	0.322877	0.999895	1
cg46500496_42762247	cg46500496	9	21987660	-0.0229842	0.00504043	-4.55997	5.19405e-05	1	2.35036	0.0737987	0.999895	1
cg40060735_84625286	cg40060735	3	96218746	0.0196444	0.00430814	4.55982	5.19639e-05	1	0.582615	0.677304	0.999895	1
cg44032244_99712166	cg44032244	6	133732315	-0.022722	0.00498359	-4.55936	5.20377e-05	1	1.09777	0.373444	0.999895	1
cg34492212_68780875	cg34492212	16	91735105	0.0180119	0.00395248	4.55711	5.23984e-05	1	1.00382	0.419109	0.999895	1
cg28723657_27745922	cg28723657	10	80566677	0.0151716	0.00333048	4.55538	5.26773e-05	1	2.62493	0.0516426	0.999895	1
cg37241521_23789980	cg37241521	1	92574688	-0.0155108	0.00340512	-4.55513	5.27174e-05	1	0.881185	0.485494	0.999895	1
cg29199145_82763898	cg29199145	11	5102658	-0.0171565	0.00376725	-4.55412	5.28812e-05	1	1.4861	0.228113	0.999895	1
cg28653167_51810323	cg28653167	10	74991427	0.0291035	0.00639831	4.54863	5.37813e-05	1	1.78177	0.155284	0.999895	1
cg47871746_41732166	cg47871746	20	101086395	-0.0221337	0.0048665	-4.54818	5.38555e-05	1	0.501329	0.734909	0.999895	1
cg30794020_75766309	cg30794020	12	73551295	0.0515271	0.0113311	4.54742	5.39816e-05	1	1.35843	0.268821	0.999895	1
cg47212243_18653439	cg47212243	9	106149597	-0.0172738	0.00379929	-4.54658	5.41206e-05	1	0.564377	0.690116	0.999895	1
cg41712150_87704460	cg41712150	4	150068561	0.0240051	0.00528039	4.54609	5.42015e-05	1	2.04395	0.110173	0.999895	1
cg35872748_71670174	cg35872748	18	68547770	0.0324765	0.00714495	4.54537	5.43214e-05	1	0.198653	0.937346	0.999895	1
cg31476123_84723283	cg31476123	13	40650027	-0.0195667	0.00430528	-4.54481	5.44156e-05	1	1.46188	0.235357	0.999895	1
cg38243560_67750885	cg38243560	2	32387831	-0.011959	0.00263394	-4.54037	5.51627e-05	1	0.150678	0.961413	0.999895	1
cg42097525_75614843	cg42097525	5	44224684	-0.029377	0.00647034	-4.54026	5.51813e-05	1	0.258849	0.902209	0.999895	1
cg37451141_14705227	cg37451141	1	130714499	-0.0212567	0.00468207	-4.54002	5.52222e-05	1	2.50107	0.0606464	0.999895	1
cg30873293_62623190	cg30873293	12	82170961	-0.0116381	0.00256389	-4.53922	5.5357e-05	1	8.18814	9.7631e-05	0.880233	1
cg35858846_61641491	cg35858846	18	67290640	-0.0212892	0.00469106	-4.53825	5.55221e-05	1	0.116848	0.97564	0.999895	1
cg29971528_34793969	cg29971528	11	95835786	0.0163401	0.00360153	4.53697	5.57404e-05	1	1.1448	0.352235	0.999895	1
cg28710567_55626309	cg28710567	10	79961132	0.0145928	0.00321675	4.5365	5.58208e-05	1	2.46816	0.0632976	0.999895	1
cg35102419_22754305	cg35102419	17	63497797	-0.0250223	0.00551665	-4.53577	5.59463e-05	1	0.491006	0.742291	0.999895	1
cg43619818_3608288	cg43619818	6	83135332	-0.0224017	0.00493894	-4.53574	5.59518e-05	1	2.70496	0.0465642	0.999895	1
cg28372274_41681362	cg28372274	10	39899645	0.0358286	0.00789918	4.53573	5.59528e-05	1	1.3734	0.263716	0.999895	1
cg38704863_29646585	cg38704863	2	94436696	0.0117147	0.0025829	4.5355	5.59922e-05	1	0.66426	0.621161	0.999895	1
cg34868226_89689883	cg34868226	17	34690177	-0.0170185	0.00375373	-4.53376	5.62935e-05	1	1.11059	0.367557	0.999895	1
cg47216358_58736325	cg47216358	9	106430825	-0.0220706	0.0048737	-4.52852	5.72052e-05	1	0.838329	0.510509	0.999895	1
cg38556362_45764389	cg38556362	2	74577865	-0.0177863	0.00392896	-4.52697	5.74778e-05	1	0.681787	0.609416	0.999895	1
cg34872587_87790977	cg34872587	17	34959851	-0.00466537	0.00103079	-4.52601	5.76466e-05	1	0.11522	0.976258	0.999895	1
cg31131258_75610576	cg31131258	12	110484535	-0.0215217	0.00475577	-4.52539	5.77565e-05	1	2.37941	0.0710542	0.999895	1
cg28225961_77767582	cg28225961	10	18531564	0.017359	0.00383637	4.52484	5.78541e-05	1	2.9104	0.0357464	0.999895	1
cg30292922_86636822	cg30292922	11	120582000	0.019781	0.00437186	4.52462	5.7894e-05	1	1.56393	0.206248	0.999895	1
cg46027036_4629586	cg46027036	8	94667603	-0.0229255	0.0050672	-4.52429	5.79514e-05	1	0.778776	0.546787	0.999895	1
cg33621953_76710109	cg33621953	15	84925487	-0.0162254	0.00358687	-4.52356	5.80816e-05	1	1.32179	0.281701	0.999895	1
cg42319438_6676207	cg42319438	5	76415101	-0.0385867	0.00853085	-4.5232	5.81457e-05	1	1.38316	0.260436	0.999895	1
cg31733133_58665485	cg31733133	13	65242228	-0.0394245	0.0087166	-4.52292	5.81952e-05	1	0.310555	0.868908	0.999895	1
cg29778508_9751488	cg29778508	11	76440123	0.0205208	0.00453714	4.52285	5.82093e-05	1	0.42978	0.786083	0.999895	1
cg43615142_93771456	cg43615142	6	82771813	-0.0261773	0.00578967	-4.52138	5.84707e-05	1	1.96355	0.122407	0.999895	1
cg33633179_13769876	cg33633179	15	85808481	-0.0203763	0.004507	-4.52102	5.85353e-05	1	0.60458	0.66199	0.999895	1
cg42817352_68672234	cg42817352	5	128527967	0.0219042	0.00484602	4.52005	5.87108e-05	1	0.930239	0.458012	0.999895	1
cg29715151_41695252	cg29715151	11	70028378	0.0134477	0.00297549	4.51949	5.88112e-05	1	1.39304	0.257158	0.999895	1
cg43793479_13698198	cg43793479	6	102420025	-0.0203977	0.00451538	-4.51739	5.91905e-05	1	0.131184	0.969923	0.999895	1
cg44383659_71738148	cg44383659	7	29793075	0.0264055	0.00584913	4.51443	5.97308e-05	1	3.32284	0.0211651	0.999895	1
cg38026842_93759279	cg38026842	2	6324012	-0.0128413	0.00284559	-4.51269	6.00505e-05	1	3.47182	0.0175572	0.999895	1
cg30064184_80707499	cg30064184	11	102406362	-0.022031	0.00488246	-4.51227	6.01273e-05	1	1.08913	0.377458	0.999895	1
cg32470764_78682458	cg32470764	14	50945208	-0.0225089	0.00499002	-4.51078	6.04023e-05	1	0.929682	0.458317	0.999895	1
cg38929142_94707523	cg38929142	2	127131410	-0.0190226	0.00421726	-4.51066	6.04257e-05	1	0.0396383	0.996863	0.999895	1
cg44980156_62638496	cg44980156	7	110084077	0.0229585	0.00509026	4.51028	6.04948e-05	1	0.899254	0.475227	0.999895	1
cg37541715_4731857	cg37541715	1	139425443	-0.0196925	0.00436622	-4.51019	6.05126e-05	1	2.2308	0.0862711	0.999895	1
cg37498589_32794320	cg37498589	1	134963418	-0.0343479	0.00761688	-4.50945	6.06502e-05	1	1.11886	0.3638	0.999895	1
cg31799713_31609231	cg31799713	13	73938698	0.025343	0.00562109	4.50856	6.08148e-05	1	0.4102	0.800012	0.999895	1
cg28856651_98744918	cg28856651	10	93832938	-0.0237092	0.00525885	-4.50844	6.08383e-05	1	1.46689	0.233844	0.999895	1
cg29179907_19788373	cg29179907	11	3453541	-0.0184326	0.0040889	-4.50797	6.09247e-05	1	0.464834	0.761026	0.999895	1
cg36131252_71771927	cg36131252	19	8724696	-0.0211287	0.004688	-4.50698	6.11102e-05	1	2.28228	0.0806582	0.999895	1
cg41712151_41762147	cg41712151	4	150068589	0.0268158	0.00595099	4.5061	6.12759e-05	1	1.13845	0.355036	0.999895	1
cg37683578_9711595	cg37683578	1	161055487	-0.0264124	0.00586226	-4.50551	6.13872e-05	1	2.6609	0.0492928	0.999895	1
cg46500902_89675177	cg46500902	9	22005937	-0.0191477	0.00425039	-4.50494	6.14945e-05	1	2.65593	0.0496111	0.999895	1
cg46100437_43610190	cg46100437	8	105614302	0.0109597	0.00243533	4.50028	6.2377e-05	1	3.05994	0.029528	0.999895	1
cg46737683_94749993	cg46737683	9	50620725	-0.0181296	0.00402916	-4.49959	6.25097e-05	1	1.84279	0.143373	0.999895	1
cg36073249_47701550	cg36073249	19	4046200	0.0148878	0.0033094	4.49864	6.26921e-05	1	1.95065	0.124492	0.999895	1
cg33389051_45782455	cg33389051	15	59317372	-0.0338328	0.00752197	-4.49786	6.28427e-05	1	1.12471	0.361163	0.999895	1
cg45814666_52644505	cg45814666	8	70631684	0.0183314	0.00407571	4.49773	6.28671e-05	1	2.19268	0.0906806	0.999895	1
cg47249233_59614176	cg47249233	9	109059949	0.0180938	0.00402351	4.497	6.30073e-05	1	1.74933	0.162006	0.999895	1
cg47374663_52626189	cg47374663	9	120935934	-0.0207808	0.00462262	-4.49547	6.33044e-05	1	0.791342	0.538989	0.999895	1
cg46770646_71804991	cg46770646	9	54698969	-0.0257474	0.00573105	-4.49261	6.3861e-05	1	0.863337	0.495799	0.999895	1
cg35122449_5657373	cg35122449	17	65726517	0.0173682	0.00386637	4.49212	6.39573e-05	1	0.511087	0.727939	0.999895	1
cg45064786_87741872	cg45064786	7	120361432	0.0174415	0.00388292	4.49185	6.40099e-05	1	1.1425	0.353249	0.999895	1
cg36637943_21701101	cg36637943	1	9701443	-0.0272252	0.00606117	-4.49175	6.40299e-05	1	0.249952	0.907683	0.999895	1
cg34858425_55674981	cg34858425	17	33998856	-0.0194149	0.00432344	-4.49062	6.42514e-05	1	3.52942	0.0163392	0.999895	1
cg37016727_55701192	cg37016727	1	64615203	-0.0182235	0.00405988	-4.48867	6.46353e-05	1	1.48038	0.229806	0.999895	1
cg41841023_43795207	cg41841023	5	8424290	-0.0103335	0.0023022	-4.48854	6.46609e-05	1	0.667068	0.61927	0.999895	1
cg29169329_66735272	cg29169329	10	129174014	-0.017855	0.0039787	-4.48765	6.48376e-05	1	0.347928	0.843605	0.999895	1
cg31149197_76738395	cg31149197	12	111687194	0.0204813	0.00456479	4.4868	6.50069e-05	1	0.2542	0.90508	0.999895	1
cg34859455_67731418	cg34859455	17	34039661	0.0150563	0.00335636	4.48589	6.51884e-05	1	1.31617	0.283725	0.999895	1
cg46793176_33725303	cg46793176	9	57157120	-0.0199746	0.004454	-4.48465	6.54362e-05	1	2.33216	0.0755715	0.999895	1
cg31799700_5748500	cg31799700	13	73938254	0.0155679	0.00347154	4.48444	6.54781e-05	1	4.44726	0.00534703	0.999895	1
cg39666534_43795849	cg39666534	3	38483227	-0.0225687	0.00503278	-4.48435	6.54966e-05	1	0.460977	0.763787	0.999895	1
cg39382165_61750412	cg39382165	2	174283351	-0.0142228	0.00317247	-4.48319	6.57284e-05	1	0.238701	0.914478	0.999895	1
cg48076527_16657834	cg48076527	20	143826978	-0.0288309	0.0064314	-4.48284	6.57999e-05	1	0.661532	0.622999	0.999895	1
cg36828442_59620558	cg36828442	1	38393481	-0.0260885	0.00581979	-4.48272	6.58238e-05	1	0.231814	0.918562	0.999895	1
cg33985550_26810191	cg33985550	16	20653051	-0.0147401	0.00328941	-4.48108	6.61549e-05	1	0.168933	0.952743	0.999895	1
cg29199134_19645243	cg29199134	11	5101554	-0.0157203	0.00350928	-4.47963	6.64483e-05	1	3.31697	0.0213221	0.999895	1
cg45464205_38762986	cg45464205	8	22652518	-0.0241208	0.00538665	-4.47788	6.6805e-05	1	0.781106	0.545336	0.999895	1
cg33942872_46645575	cg33942872	16	15635479	-0.0274951	0.00614221	-4.47642	6.71058e-05	1	3.98928	0.00927267	0.999895	1
cg31652677_67791463	cg31652677	13	56563261	0.0178142	0.00398107	4.47472	6.74554e-05	1	0.638871	0.638379	0.999895	1
cg33610532_59722559	cg33610532	15	84086453	0.0302282	0.00676517	4.4682	6.88132e-05	1	0.864942	0.494866	0.999895	1
cg41241604_18671453	cg41241604	4	106562540	-0.0151764	0.00339712	-4.46743	6.89763e-05	1	0.999028	0.421556	0.999895	1
cg30724495_44777334	cg30724495	12	65077154	-0.0295057	0.0066055	-4.46685	6.90994e-05	1	0.057112	0.993652	0.999895	1
cg29496589_45803196	cg29496589	11	48779619	0.0133184	0.00298218	4.46598	6.92822e-05	1	0.477183	0.752185	0.999895	1
cg29618353_75737596	cg29618353	11	60810475	-0.032307	0.00723423	-4.46585	6.93106e-05	1	2.64611	0.0502456	0.999895	1
cg34954415_71640156	cg34954415	17	45702171	0.0196908	0.00440941	4.46563	6.93562e-05	1	0.432186	0.784367	0.999895	1
cg39587920_75708928	cg39587920	3	28782249	-0.0211532	0.00473751	-4.46505	6.94796e-05	1	0.901786	0.473802	0.999895	1
cg29635191_99801910	cg29635191	11	62383246	0.0146399	0.00327887	4.46493	6.95047e-05	1	0.739067	0.571921	0.999895	1
cg32506209_90642391	cg32506209	14	55104430	-0.0213254	0.00477722	-4.46396	6.9711e-05	1	2.18612	0.091463	0.999895	1
cg38159358_69731587	cg38159358	2	25687162	-0.0163299	0.0036582	-4.46391	6.97218e-05	1	1.69013	0.175019	0.999895	1
cg30015312_73749434	cg30015312	11	98750250	0.025686	0.0057545	4.46364	6.97798e-05	1	0.218365	0.926364	0.999895	1
cg34852462_82802575	cg34852462	17	33525622	-0.0162871	0.00364904	-4.46341	6.98292e-05	1	2.00117	0.116522	0.999895	1
cg28738051_3700471	cg28738051	10	81316604	0.0100082	0.00224356	4.46088	7.03717e-05	1	0.801978	0.532447	0.999895	1
cg41671572_91725528	cg41671572	4	146457491	-0.0141614	0.0031746	-4.46086	7.03762e-05	1	2.19259	0.0906921	0.999895	1
cg43263991_40755370	cg43263991	6	30693105	0.0254718	0.00571043	4.46057	7.04377e-05	1	0.688592	0.604889	0.999895	1
cg45246384_58690163	cg45246384	7	138848348	-0.0286279	0.00641817	-4.46044	7.04658e-05	1	0.418873	0.793851	0.999895	1
cg29699337_74804338	cg29699337	11	69108019	-0.00854864	0.00191705	-4.45928	7.07171e-05	1	2.88836	0.0367711	0.999895	1
cg39438152_68771583	cg39438152	2	181694400	0.0206076	0.00462148	4.4591	7.07561e-05	1	1.52477	0.216985	0.999895	1
cg35082186_38784209	cg35082186	17	60465355	-0.0187524	0.00420732	-4.45708	7.11924e-05	1	0.891827	0.479427	0.999895	1
cg43963158_76765427	cg43963158	6	124812992	-0.014067	0.0031571	-4.45568	7.14989e-05	1	0.30309	0.873853	0.999895	1
cg30293946_42777492	cg30293946	11	120631316	0.0174998	0.00392755	4.45565	7.15044e-05	1	1.9516	0.124338	0.999895	1
cg32512105_26642216	cg32512105	14	55618131	-0.0240582	0.00540078	-4.45458	7.17397e-05	1	0.336064	0.851726	0.999895	1
cg46356823_42798414	cg46356823	8	125859505	0.0129978	0.00291901	4.4528	7.21303e-05	1	1.91918	0.129731	0.999895	1
cg28720798_39697381	cg28720798	10	80412928	0.0325078	0.00730388	4.45075	7.25843e-05	1	1.35443	0.270199	0.999895	1
cg42419420_91696330	cg42419420	5	92433707	-0.0342086	0.00768742	-4.44995	7.27613e-05	1	0.313967	0.866634	0.999895	1
cg36454972_88688190	cg36454972	19	46041113	0.0181933	0.00408874	4.4496	7.28394e-05	1	1.68927	0.175215	0.999895	1
cg29717639_18764396	cg29717639	11	70226504	-0.0132078	0.00297007	-4.44698	7.34259e-05	1	1.85361	0.141358	0.999895	1
cg42498132_76726869	cg42498132	5	102063204	0.0215381	0.00484412	4.44623	7.3594e-05	1	1.04829	0.396938	0.999895	1
cg38896916_20725460	cg38896916	2	122700270	-0.0234356	0.00527306	-4.44439	7.40072e-05	1	0.679352	0.61104	0.999895	1
cg47269726_68631889	cg47269726	9	111119367	-0.0170796	0.0038435	-4.44378	7.41465e-05	1	1.70345	0.172005	0.999895	1
cg44105781_43649175	cg44105781	6	141487518	0.0100476	0.00226124	4.4434	7.4233e-05	1	2.11155	0.100839	0.999895	1
cg29703031_26612951	cg29703031	11	69361654	0.0226112	0.00508894	4.44321	7.42748e-05	1	1.31175	0.285329	0.999895	1
cg29737057_44664378	cg29737057	11	72189577	-0.0125078	0.0028152	-4.44297	7.43298e-05	1	1.16836	0.342012	0.999895	1
cg48183225_40623938	cg48183225	20	164978713	-0.0312334	0.00703073	-4.44241	7.44571e-05	1	1.579	0.202251	0.999895	1
cg34737805_97723304	cg34737805	17	24885778	0.0240387	0.00541203	4.44173	7.4613e-05	1	1.27773	0.297945	0.999895	1
cg41676077_41677978	cg41676077	4	147540844	-0.0205243	0.00462357	-4.43905	7.52254e-05	1	0.906658	0.471069	0.999895	1
cg33406977_21609527	cg33406977	15	62039285	-0.0392106	0.00883665	-4.43727	7.56361e-05	1	1.01988	0.410986	0.999895	1
cg29524684_81788246	cg29524684	11	51584682	0.00327054	0.000737716	4.43333	7.65493e-05	1	0.15634	0.958794	0.999895	1
cg28537275_98619412	cg28537275	10	61781969	-0.0191381	0.00431808	-4.43209	7.68415e-05	1	0.751683	0.563856	0.999895	1
cg39690054_59771370	cg39690054	3	41757150	-0.0205795	0.00464452	-4.43093	7.71122e-05	1	0.685016	0.607265	0.999895	1
cg30811727_55661128	cg30811727	12	75733440	-0.0331281	0.00747697	-4.43069	7.71709e-05	1	1.29541	0.291325	0.999895	1
cg39872881_64707509	cg39872881	3	69724490	-0.0229589	0.0051821	-4.43043	7.72301e-05	1	0.937998	0.453778	0.999895	1
cg39292839_63718564	cg39292839	2	167632445	0.0249218	0.00563214	4.42493	7.85393e-05	1	2.8377	0.0392429	0.999895	1
cg47346354_2751118	cg47346354	9	118924883	-0.0188478	0.00426066	-4.42367	7.88401e-05	1	1.84773	0.142449	0.999895	1
cg44360260_96794173	cg44360260	7	28179896	0.00534141	0.00120752	4.42345	7.88931e-05	1	1.13457	0.356757	0.999895	1
cg29985460_40703863	cg29985460	11	96790571	-0.0241641	0.00546692	-4.42005	7.97155e-05	1	1.89786	0.133403	0.999895	1
cg44509574_44608222	cg44509574	7	44864382	0.0185956	0.00420713	4.42002	7.9724e-05	1	1.09725	0.373686	0.999895	1
cg33551696_9673321	cg33551696	15	79432949	0.0101472	0.00229586	4.41979	7.97801e-05	1	0.515505	0.724787	0.999895	1
cg38854549_2657149	cg38854549	2	118554653	0.096081	0.0217394	4.41967	7.98081e-05	1	0.586349	0.674691	0.999895	1
cg45502348_93642141	cg45502348	8	26117385	-0.031606	0.00715339	-4.41833	8.01361e-05	1	0.890221	0.480339	0.999895	1
cg42773430_31710105	cg42773430	5	124351283	0.0138736	0.00314167	4.41598	8.07112e-05	1	0.800857	0.533134	0.999895	1
cg44319316_61677861	cg44319316	7	24533926	-0.0172373	0.00390372	-4.41561	8.08021e-05	1	0.784115	0.543464	0.999895	1
cg45501130_22767180	cg45501130	8	25993267	0.0208031	0.00471286	4.4141	8.11751e-05	1	0.82657	0.517534	0.999895	1
cg30462708_93702361	cg30462708	12	24652481	-0.0169448	0.00383963	-4.41314	8.14129e-05	1	4.05116	0.00860094	0.999895	1
cg46336967_10664205	cg46336967	8	124393394	-0.0155931	0.00353452	-4.41167	8.17806e-05	1	1.41294	0.250668	0.999895	1
cg40661880_5782499	cg40661880	4	20041550	-0.026059	0.00591321	-4.40691	8.2975e-05	1	0.62769	0.646036	0.999895	1
cg44498506_31803214	cg44498506	7	44072200	-0.0137355	0.0031177	-4.40566	8.32911e-05	1	2.35314	0.0735312	0.999895	1
cg36455368_55607993	cg36455368	19	46061137	0.0191964	0.00435746	4.4054	8.33583e-05	1	0.223528	0.923397	0.999895	1
cg29138616_8806922	cg29138616	10	126926200	0.0182661	0.00414819	4.40338	8.3872e-05	1	0.662061	0.622642	0.999895	1
cg39099631_85616836	cg39099631	2	150450323	-0.0255428	0.00580097	-4.4032	8.39196e-05	1	3.67161	0.013694	0.999895	1
cg44299096_23700428	cg44299096	7	19953358	-0.0274507	0.0062354	-4.40239	8.41251e-05	1	0.271522	0.89427	0.999895	1
cg43880160_79805522	cg43880160	6	115776377	-0.027645	0.00628222	-4.40052	8.46062e-05	1	3.14371	0.0265443	0.999895	1
cg39144993_70717174	cg39144993	2	154950822	-0.013766	0.00312834	-4.40042	8.46332e-05	1	0.732267	0.576297	0.999895	1
cg44318946_2758220	cg44318946	7	24515482	0.0208131	0.00472993	4.40029	8.46653e-05	1	0.199247	0.937023	0.999895	1
cg34751157_47711276	cg34751157	17	25823076	0.0369025	0.00838662	4.40017	8.4698e-05	1	1.00563	0.418187	0.999895	1
cg31165615_72618442	cg31165615	12	112743412	0.0100517	0.0022848	4.39938	8.49012e-05	1	1.39081	0.257895	0.999895	1
cg33823126_6692407	cg33823126	15	101625860	-0.0157468	0.00357962	-4.39901	8.4996e-05	1	1.63259	0.188641	0.999895	1
cg36354376_76640390	cg36354376	19	36925315	0.022418	0.00509712	4.39817	8.52162e-05	1	3.08163	0.0287237	0.999895	1
cg38252743_62690554	cg38252743	2	32981378	-0.00495752	0.00112738	-4.39738	8.54191e-05	1	1.02766	0.407099	0.999895	1
cg30024712_79720988	cg30024712	11	99379837	0.0114971	0.00261463	4.39724	8.54576e-05	1	0.734547	0.574828	0.999895	1
cg33674512_81764257	cg33674512	15	89425627	-0.0144752	0.00329204	-4.39704	8.55102e-05	1	1.60848	0.194653	0.999895	1
cg44944567_61685885	cg44944567	7	104219461	-0.0148371	0.00337462	-4.39669	8.56001e-05	1	0.474463	0.754132	0.999895	1
cg28690100_11788349	cg28690100	10	78006932	-0.0233533	0.00531157	-4.39668	8.56038e-05	1	2.37039	0.071895	0.999895	1
cg47752435_40609365	cg47752435	20	75873357	-0.0282594	0.00642819	-4.39617	8.5736e-05	1	0.938702	0.453395	0.999895	1
cg30295759_48774116	cg30295759	11	120727041	-0.0309168	0.00703323	-4.39582	8.58267e-05	1	11.3903	5.6758e-06	0.274169	1
cg31762469_55710954	cg31762469	13	69531545	-0.0117804	0.00268116	-4.39379	8.63607e-05	1	1.89558	0.133801	0.999895	1
cg45132999_93603908	cg45132999	7	127444429	-0.0259041	0.00589791	-4.39208	8.68095e-05	1	2.04921	0.109416	0.999895	1
cg40331237_88757528	cg40331237	3	130728134	-0.0139099	0.00316712	-4.39196	8.68416e-05	1	0.583757	0.676504	0.999895	1
cg46797888_22708324	cg46797888	9	57591268	-0.0156287	0.00355895	-4.39137	8.69993e-05	1	0.861982	0.496588	0.999895	1
cg46172531_62684260	cg46172531	8	111630420	-0.0246272	0.00560939	-4.39036	8.72662e-05	1	1.67269	0.179044	0.999895	1
cg41509200_66623474	cg41509200	4	133529104	0.0190938	0.00434928	4.39011	8.7332e-05	1	0.335051	0.852416	0.999895	1
cg45936987_90723255	cg45936987	8	85302150	-0.0259851	0.0059194	-4.38982	8.74097e-05	1	3.98197	0.00935545	0.999895	1
cg29519307_63602337	cg29519307	11	51060168	-0.0238812	0.00544291	-4.38757	8.80099e-05	1	1.71934	0.168476	0.999895	1
cg29813376_57654443	cg29813376	11	79592830	-0.0195345	0.00445434	-4.38549	8.8571e-05	1	0.231156	0.918949	0.999895	1
cg34655021_40668330	cg34655021	17	12909523	-0.0132825	0.00302902	-4.38508	8.86808e-05	1	0.719732	0.58442	0.999895	1
cg30268334_7669166	cg30268334	11	119037500	-0.0259458	0.00591853	-4.38382	8.90226e-05	1	7.70813	0.000155946	0.888596	1
cg44494122_40608584	cg44494122	7	43580826	-0.020113	0.0045882	-4.38364	8.90707e-05	1	0.861599	0.496811	0.999895	1
cg40388556_97663298	cg40388556	3	137938742	0.0165266	0.00377051	4.38312	8.92128e-05	1	2.23681	0.0855965	0.999895	1
cg28743505_76706345	cg28743505	10	81573020	-0.0242188	0.00552658	-4.38224	8.94524e-05	1	0.262979	0.899639	0.999895	1
cg28747232_61652351	cg28747232	10	82083379	-0.032442	0.00740457	-4.38136	8.96922e-05	1	0.37481	0.824957	0.999895	1
cg44930092_3690472	cg44930092	7	101897286	0.0346083	0.00789974	4.38094	8.98053e-05	1	0.329604	0.856116	0.999895	1
cg43669794_5631599	cg43669794	6	88045545	-0.0219883	0.00502019	-4.37997	9.0072e-05	1	0.290902	0.881836	0.999895	1
cg30235343_84616249	cg30235343	11	116841209	-0.0228844	0.00522551	-4.37936	9.02379e-05	1	0.988186	0.427141	0.999895	1
cg46896098_34778881	cg46896098	9	67042058	-0.0513412	0.0117329	-4.37585	9.12085e-05	1	0.749207	0.565434	0.999895	1
cg33555366_30733384	cg33555366	15	79684952	-0.0203778	0.00465695	-4.37578	9.12272e-05	1	3.14024	0.0266614	0.999895	1
cg29506282_15803945	cg29506282	11	49902983	-0.01773	0.00405214	-4.37547	9.13137e-05	1	0.492189	0.741445	0.999895	1
cg40814130_80745340	cg40814130	4	44004406	-0.014214	0.00324903	-4.37484	9.14874e-05	1	0.213142	0.929329	0.999895	1
cg28744269_46736326	cg28744269	10	81620864	-0.0250529	0.00572712	-4.37444	9.16e-05	1	1.0456	0.398249	0.999895	1
cg33965554_61685257	cg33965554	16	18236374	-0.0130143	0.00297578	-4.37343	9.1883e-05	1	0.752976	0.563034	0.999895	1
cg33511505_75803430	cg33511505	15	76462525	0.0201487	0.00460805	4.3725	9.21412e-05	1	1.43195	0.244613	0.999895	1
cg42619407_75652176	cg42619407	5	113879244	0.0238456	0.00545981	4.36747	9.35631e-05	1	1.7304	0.166061	0.999895	1
cg36075296_86614898	cg36075296	19	4170093	0.0151262	0.00346375	4.36699	9.37002e-05	1	1.75481	0.160851	0.999895	1
cg45116403_98808233	cg45116403	7	126273846	-0.00746968	0.00171053	-4.36688	9.37317e-05	1	1.58029	0.201914	0.999895	1
cg34755622_47758338	cg34755622	17	26111170	-0.0162828	0.00372983	-4.36555	9.41118e-05	1	2.84956	0.0386493	0.999895	1
cg34789641_91787183	cg34789641	17	28333287	-0.0247427	0.0056695	-4.36417	9.45071e-05	1	0.214494	0.928565	0.999895	1
cg32767967_94671242	cg32767967	14	86781755	0.00882054	0.00202119	4.36403	9.4548e-05	1	0.286031	0.884992	0.999895	1
cg30272841_98759276	cg30272841	11	119252227	-0.0224061	0.00513429	-4.36402	9.45507e-05	1	0.402331	0.805589	0.999895	1
cg39437572_76732536	cg39437572	2	181659151	0.0201846	0.00462524	4.36401	9.45522e-05	1	1.12625	0.36047	0.999895	1
cg38020178_77621461	cg38020178	2	5714219	0.00381165	0.000873633	4.36299	9.48451e-05	1	1.89957	0.133105	0.999895	1
cg41623477_55697435	cg41623477	4	141135231	0.0205247	0.00470463	4.36266	9.4941e-05	1	0.304422	0.872974	0.999895	1
cg46290197_90668496	cg46290197	8	121418437	-0.0240162	0.00550642	-4.36148	9.52824e-05	1	0.461762	0.763225	0.999895	1
cg34758186_21738878	cg34758186	17	26321501	-0.0136966	0.00314192	-4.35932	9.59093e-05	1	0.922127	0.462471	0.999895	1
cg45912266_32613527	cg45912266	8	83578199	0.0158975	0.00364759	4.35836	9.61924e-05	1	0.596765	0.667423	0.999895	1
cg47288786_9715523	cg47288786	9	113643786	0.022741	0.00521954	4.3569	9.66194e-05	1	0.349169	0.842752	0.999895	1
cg44541346_15647249	cg44541346	7	46847343	-0.0277454	0.00636824	-4.35684	9.66374e-05	1	0.601896	0.663854	0.999895	1
cg28548604_52798376	cg28548604	10	62650003	-0.0193548	0.0044431	-4.35615	9.68392e-05	1	1.29005	0.293318	0.999895	1
cg31646755_93685135	cg31646755	13	56117559	0.0143015	0.00328327	4.35588	9.69203e-05	1	1.46024	0.235858	0.999895	1
cg41622207_65805549	cg41622207	4	141059643	0.0238083	0.00546722	4.35474	9.72548e-05	1	2.43124	0.0664138	0.999895	1
cg33260239_7804237	cg33260239	15	38517630	-0.020493	0.00470653	-4.35417	9.74241e-05	1	0.337178	0.850967	0.999895	1
cg41461756_61611359	cg41461756	4	129740240	-0.029128	0.00669017	-4.35386	9.75167e-05	1	0.958513	0.442733	0.999895	1
cg28605361_76660110	cg28605361	10	69270172	-0.00697928	0.00160315	-4.35348	9.76271e-05	1	0.192443	0.940684	0.999895	1
cg44506063_26798945	cg44506063	7	44622989	-0.0200755	0.00461139	-4.35345	9.76369e-05	1	1.58237	0.201369	0.999895	1
cg35623059_87648537	cg35623059	18	38250977	0.0203662	0.0046789	4.35278	9.78371e-05	1	1.11671	0.36477	0.999895	1
cg42290476_73715137	cg42290476	5	73669724	0.0313696	0.00721011	4.35078	9.84323e-05	1	2.32411	0.0763702	0.999895	1
cg41185888_32611526	cg41185888	4	99930719	-0.0304369	0.00699591	-4.35068	9.84633e-05	1	0.656509	0.626392	0.999895	1
cg41802397_3619569	cg41802397	4	156193986	0.0145633	0.00334988	4.34742	9.94439e-05	1	0.158506	0.957775	0.999895	1
cg30128792_82799599	cg30128792	11	107865375	0.0113051	0.00260089	4.34663	9.96808e-05	1	1.12431	0.361343	0.999895	1
cg43961441_82799909	cg43961441	6	124718024	-0.0175875	0.00404868	-4.34401	0.000100477	1	0.146214	0.963433	0.999895	1
cg44917525_51781317	cg44917525	7	100658806	-0.0228504	0.00526096	-4.3434	0.000100665	1	0.536858	0.709587	0.999895	1
cg41723437_51611118	cg41723437	4	150909052	0.0251121	0.00578225	4.34297	0.000100796	1	1.0359	0.403014	0.999895	1
cg38233686_27707455	cg38233686	2	31730775	-0.0180064	0.00414726	-4.34176	0.000101168	1	0.404695	0.803914	0.999895	1
cg34820849_45675254	cg34820849	17	30612918	-0.0364562	0.00839687	-4.34164	0.000101205	1	1.66532	0.180773	0.999895	1
cg30841917_12698317	cg30841917	12	79029822	-0.00625532	0.001441	-4.34095	0.000101416	1	0.841488	0.508633	0.999895	1
cg45138037_33687432	cg45138037	7	127800695	0.0239302	0.00551295	4.34074	0.000101482	1	1.57317	0.20379	0.999895	1
cg44508936_93760145	cg44508936	7	44840491	-0.0181018	0.0041717	-4.33919	0.00010196	1	1.1016	0.371677	0.999895	1
cg45275745_49632136	cg45275745	7	141539251	0.0128382	0.00295936	4.33818	0.000102274	1	0.702777	0.595514	0.999895	1
cg45749763_14704328	cg45749763	8	61226028	-0.0250102	0.00576515	-4.33817	0.000102276	1	1.3811	0.261126	0.999895	1
cg31210312_1683102	cg31210312	12	119390599	-0.0232258	0.00535384	-4.33816	0.000102279	1	0.228089	0.920747	0.999895	1
cg35815371_75685107	cg35815371	18	63015847	-0.0205599	0.00473944	-4.33805	0.000102313	1	1.09476	0.374841	0.999895	1
cg36551557_68726271	cg36551557	19	56292550	0.0162558	0.00374737	4.33792	0.000102354	1	0.562813	0.691218	0.999895	1
cg39167533_55740354	cg39167533	2	156805028	-0.0142415	0.0032831	-4.33784	0.000102379	1	2.14513	0.0965025	0.999895	1
cg30268333_61705912	cg30268333	11	119037476	-0.0244195	0.00562997	-4.33741	0.000102513	1	4.98584	0.00284857	0.999895	1
cg33567067_46709386	cg33567067	15	80452636	0.0228994	0.00528279	4.33472	0.000103352	1	1.14888	0.350444	0.999895	1
cg45373705_28705991	cg45373705	8	11497195	0.0179449	0.00414097	4.33349	0.000103739	1	1.58035	0.201898	0.999895	1
cg39097716_48649841	cg39097716	2	150111556	-0.0191738	0.00442531	-4.33275	0.000103972	1	0.705502	0.593722	0.999895	1
cg42787946_50678896	cg42787946	5	125340006	-0.00978277	0.00225793	-4.33262	0.000104014	1	0.289029	0.883052	0.999895	1
cg45804156_2793469	cg45804156	8	69902677	-0.0292949	0.00676352	-4.33131	0.000104428	1	0.579289	0.679634	0.999895	1
cg43965806_2733247	cg43965806	6	124965997	0.0189305	0.00437065	4.33127	0.00010444	1	0.421282	0.792137	0.999895	1
cg42893773_24715977	cg42893773	5	135699032	0.023349	0.00539091	4.33117	0.000104473	1	0.794493	0.537045	0.999895	1
cg39792687_49747434	cg39792687	3	57574113	-0.0246242	0.00568633	-4.33043	0.000104709	1	0.762377	0.557078	0.999895	1
cg32321899_7664410	cg32321899	14	30078631	0.0290381	0.00670835	4.32866	0.000105273	1	0.607716	0.659816	0.999895	1
cg43979097_16668125	cg43979097	6	126102063	0.0146414	0.00338251	4.32855	0.000105308	1	0.502008	0.734424	0.999895	1
cg30794022_60626496	cg30794022	12	73551315	0.052246	0.0120754	4.32665	0.000105917	1	1.22828	0.317191	0.999895	1
cg39437578_4621219	cg39437578	2	181659379	0.0185654	0.00429216	4.32542	0.000106312	1	0.416649	0.795432	0.999895	1
cg29072570_81690927	cg29072570	10	120306172	0.0272495	0.0063025	4.32361	0.000106898	1	0.5785	0.680187	0.999895	1
cg42889929_10659591	cg42889929	5	135394888	0.0135534	0.00313512	4.3231	0.000107063	1	2.60842	0.052759	0.999895	1
cg43617672_3618110	cg43617672	6	83032431	-0.015585	0.00360607	-4.32188	0.000107459	1	1.12939	0.359067	0.999895	1
cg39981947_95784851	cg39981947	3	87524999	0.0197251	0.0045645	4.32141	0.000107614	1	0.176758	0.948835	0.999895	1
cg43656738_34797969	cg43656738	6	86838597	-0.0196497	0.00454722	-4.32127	0.000107659	1	1.57894	0.202268	0.999895	1
cg34094380_94700267	cg34094380	16	33058972	-0.0152879	0.00353848	-4.32047	0.000107921	1	1.47695	0.230824	0.999895	1
cg29159867_48673367	cg29159867	10	128331150	-0.0245527	0.00568343	-4.32004	0.00010806	1	0.963475	0.440094	0.999895	1
cg29723773_16758577	cg29723773	11	70659327	-0.0147368	0.0034125	-4.31847	0.000108578	1	0.491531	0.741915	0.999895	1
cg30064601_87623353	cg30064601	11	102432408	-0.0200502	0.0046437	-4.31771	0.000108827	1	2.33724	0.0750726	0.999895	1
cg32095604_56796436	cg32095604	13	113604740	0.0200705	0.00464895	4.31721	0.000108992	1	0.693112	0.601892	0.999895	1
cg35580319_61706202	cg35580319	18	34372424	-0.0123322	0.00285661	-4.31706	0.000109042	1	2.98616	0.0324429	0.999895	1
cg41452081_37741918	cg41452081	4	129060208	-0.0362506	0.00839843	-4.31636	0.000109274	1	0.559509	0.693549	0.999895	1
cg38863723_25657882	cg38863723	2	119289560	-0.0183058	0.00424172	-4.31566	0.000109505	1	1.13998	0.354359	0.999895	1
cg42780538_9682108	cg42780538	5	124864479	-0.0290562	0.006733	-4.3155	0.00010956	1	2.80794	0.0407741	0.999895	1
cg31959734_15604915	cg31959734	13	98315143	-0.0264909	0.00613971	-4.31468	0.000109831	1	2.8484	0.038707	0.999895	1
cg37919138_20706387	cg37919138	1	186967554	0.0295673	0.00685387	4.31395	0.000110074	1	1.09905	0.372854	0.999895	1
cg28716658_68782471	cg28716658	10	80233555	-0.0204125	0.00473238	-4.31337	0.00011027	1	1.62587	0.190298	0.999895	1
cg29965256_17684905	cg29965256	11	95370104	0.0177057	0.00410499	4.31322	0.000110318	1	1.3561	0.269621	0.999895	1
cg46306081_44705565	cg46306081	8	122374201	-0.0141873	0.00329017	-4.31204	0.000110714	1	1.67551	0.178387	0.999895	1
cg35880897_64718842	cg35880897	18	69415724	0.0174931	0.00405707	4.31176	0.000110809	1	0.201379	0.935861	0.999895	1
cg35336691_53799438	cg35336691	17	87826345	0.0499192	0.0115815	4.31024	0.000111321	1	0.174022	0.950214	0.999895	1
cg31980467_46649881	cg31980467	13	100163570	-0.0184226	0.00427457	-4.3098	0.000111468	1	1.25126	0.308112	0.999895	1
cg44348948_69799120	cg44348948	7	27322105	-0.0220744	0.00512273	-4.3091	0.000111705	1	1.77488	0.156688	0.999895	1
cg28720969_51695827	cg28720969	10	80423051	0.0251796	0.00584455	4.30822	0.000112004	1	2.15151	0.0957001	0.999895	1
cg42743640_46749550	cg42743640	5	122353986	0.0168467	0.00391046	4.30813	0.000112035	1	1.05911	0.391698	0.999895	1
cg31762483_52640223	cg31762483	13	69532566	-0.0236317	0.00548562	-4.30794	0.000112098	1	1.7407	0.163842	0.999895	1
cg40896937_51698159	cg40896937	4	53631010	0.0121215	0.00281433	4.30705	0.000112402	1	0.490018	0.742998	0.999895	1
cg44260643_72755250	cg44260643	7	16285864	0.017699	0.00411267	4.30353	0.000113607	1	9.00121	4.53603e-05	0.845279	1
cg36085588_1639912	cg36085588	19	4989809	0.0271211	0.00630263	4.30313	0.000113744	1	0.789538	0.540103	0.999895	1
cg43025642_87750374	cg43025642	5	146835502	-0.0206165	0.00479235	-4.30197	0.000114147	1	1.68194	0.176898	0.999895	1
cg28876602_90642104	cg28876602	10	95514200	0.0253026	0.00589059	4.29543	0.000116431	1	0.461293	0.763561	0.999895	1
cg46678022_76604908	cg46678022	9	44773995	-0.0305993	0.00712548	-4.29436	0.000116808	1	2.64856	0.0500865	0.999895	1
cg35402338_76603191	cg35402338	18	7000717	0.0241364	0.00562137	4.29369	0.000117045	1	0.594664	0.668887	0.999895	1
cg39121119_36737949	cg39121119	2	152686545	0.0176042	0.00410003	4.29367	0.000117052	1	0.636984	0.639668	0.999895	1
cg29822582_84717281	cg29822582	11	80382729	0.0208275	0.00485126	4.29322	0.000117211	1	3.90181	0.0103168	0.999895	1
cg35161252_60712254	cg35161252	17	69387605	0.0143183	0.00333593	4.29214	0.000117596	1	1.05778	0.392336	0.999895	1
cg34711374_80737585	cg34711374	17	21964565	-0.0175089	0.00407949	-4.29194	0.000117666	1	1.75021	0.16182	0.999895	1
cg30856036_8805820	cg30856036	12	80437195	-0.0209741	0.0048879	-4.29103	0.000117992	1	3.80608	0.0116013	0.999895	1
cg34886568_41666308	cg34886568	17	35897655	0.00971224	0.00226471	4.28851	0.000118895	1	1.97669	0.120319	0.999895	1
cg37095293_6710552	cg37095293	1	75187043	0.0205161	0.00478524	4.28737	0.000119307	1	0.541522	0.706277	0.999895	1
cg31133240_9611567	cg31133240	12	110603974	-0.0308033	0.00718581	-4.28669	0.000119552	1	0.883047	0.484428	0.999895	1
cg28430698_76683154	cg28430698	10	45470290	0.00803663	0.00187485	4.28656	0.0001196	1	1.26849	0.301457	0.999895	1
cg29851342_13720287	cg29851342	11	83445172	0.0229295	0.0053496	4.28621	0.000119726	1	1.09976	0.372524	0.999895	1
cg44318997_41617580	cg44318997	7	24518122	0.02504	0.00584243	4.28589	0.000119841	1	0.359266	0.835778	0.999895	1
cg44184978_50662130	cg44184978	7	3630598	0.019396	0.00452566	4.28577	0.000119884	1	1.21188	0.323819	0.999895	1
cg41797082_73804447	cg41797082	4	155841458	-0.0122138	0.00285066	-4.28454	0.000120334	1	0.610101	0.658163	0.999895	1
cg33986996_10737881	cg33986996	16	20734693	-0.014678	0.00342599	-4.28432	0.000120414	1	2.03866	0.110939	0.999895	1
cg44503301_99792285	cg44503301	7	44468881	0.0319709	0.00746344	4.28367	0.00012065	1	0.938674	0.45341	0.999895	1
cg35593941_9762833	cg35593941	18	35702012	-0.0390584	0.00911867	-4.28334	0.000120771	1	0.160305	0.956921	0.999895	1
cg44003337_21706219	cg44003337	6	128334563	0.0166544	0.00388835	4.28316	0.000120838	1	1.47107	0.232584	0.999895	1
cg45922481_90624355	cg45922481	8	84256248	-0.012427	0.0029014	-4.28312	0.000120851	1	1.11877	0.363842	0.999895	1
cg29203804_23740903	cg29203804	11	5523233	-0.0230305	0.00537799	-4.28235	0.000121133	1	0.437976	0.780234	0.999895	1
cg47136090_2644408	cg47136090	9	98425520	-0.0327713	0.00765304	-4.28213	0.000121214	1	1.30745	0.286897	0.999895	1
cg42561156_65762411	cg42561156	5	108659998	-0.00860432	0.00200966	-4.28148	0.00012145	1	1.82514	0.146722	0.999895	1
cg45810469_62766198	cg45810469	8	70383396	0.0166787	0.00389709	4.27979	0.000122076	1	0.238897	0.914361	0.999895	1
cg31633880_58730509	cg31633880	13	55247879	0.0191526	0.00447522	4.27969	0.000122112	1	2.45935	0.0640275	0.999895	1
cg31236345_53645993	cg31236345	13	6614499	0.0193664	0.0045256	4.2793	0.000122257	1	2.35044	0.0737909	0.999895	1
cg30207064_5628571	cg30207064	11	115184400	-0.0192482	0.00449895	-4.27837	0.000122598	1	3.05001	0.029904	0.999895	1
cg44197895_48690448	cg44197895	7	4966045	-0.0106216	0.00248267	-4.27829	0.000122631	1	1.00964	0.41615	0.999895	1
cg30252763_27798245	cg30252763	11	117990315	0.0171743	0.00401559	4.27691	0.000123143	1	0.632725	0.642583	0.999895	1
cg47143626_86759250	cg47143626	9	99137906	-0.0197536	0.00461972	-4.27593	0.000123509	1	1.70034	0.172704	0.999895	1
cg46105977_2717106	cg46105977	8	106011704	0.00684695	0.0016016	4.27508	0.000123828	1	2.05701	0.108304	0.999895	1
cg32997343_75739570	cg32997343	14	122090868	-0.0135236	0.00316351	-4.27488	0.000123902	1	0.591684	0.670965	0.999895	1
cg29616914_17701536	cg29616914	11	60703297	0.0192152	0.00449648	4.2734	0.000124457	1	1.69711	0.173432	0.999895	1
cg36430222_92762993	cg36430222	19	44259596	0.0150318	0.00351807	4.27275	0.000124703	1	0.380518	0.82096	0.999895	1
cg28695511_70701102	cg28695511	10	78438091	0.0164816	0.00385773	4.27236	0.000124851	1	0.446509	0.774137	0.999895	1
cg41228731_95783128	cg41228731	4	105122633	0.0164875	0.00386092	4.27036	0.000125606	1	1.19853	0.329307	0.999895	1
cg47724687_63672949	cg47724687	20	71365890	-0.0309008	0.00723639	-4.2702	0.000125669	1	3.69182	0.013356	0.999895	1
cg36563580_46647189	cg36563580	19	57136499	0.0151033	0.00353716	4.26989	0.000125786	1	1.68084	0.177152	0.999895	1
cg34967015_27675100	cg34967015	17	46553741	-0.0184939	0.00433163	-4.2695	0.000125934	1	6.33115	0.00064117	0.999895	1
cg44395544_55788311	cg44395544	7	30593769	-0.0176855	0.0041425	-4.26928	0.000126017	1	2.19838	0.0900079	0.999895	1
cg28720958_87683279	cg28720958	10	80422101	0.0207292	0.00485557	4.26916	0.000126065	1	0.563172	0.690965	0.999895	1
cg43024668_20742974	cg43024668	5	146777145	0.0235611	0.00551973	4.26852	0.000126308	1	1.12228	0.362257	0.999895	1
cg42036401_90655835	cg42036401	5	35894944	-0.0149221	0.00349657	-4.26763	0.000126647	1	2.80989	0.0406719	0.999895	1
cg42024848_61652361	cg42024848	5	34914921	0.0214816	0.00503378	4.26749	0.000126703	1	2.56471	0.0558353	0.999895	1
cg44196530_51734858	cg44196530	7	4870218	-0.0165936	0.00389033	-4.26534	0.000127529	1	0.610432	0.657934	0.999895	1
cg28375833_27714863	cg28375833	10	40260762	-0.0181496	0.00425545	-4.26503	0.000127646	1	1.02872	0.406568	0.999895	1
cg29046671_2755576	cg29046671	10	118121754	0.0209074	0.00490514	4.26235	0.000128685	1	0.572861	0.684146	0.999895	1
cg39091763_61745121	cg39091763	2	148873305	-0.0269063	0.00631559	-4.2603	0.000129487	1	1.18544	0.334768	0.999895	1
cg43617673_76640140	cg43617673	6	83032445	-0.0196792	0.00462237	-4.25739	0.000130631	1	1.40835	0.25215	0.999895	1
cg38239697_85713260	cg38239697	2	32159080	0.014462	0.00339845	4.25548	0.000131384	1	2.02518	0.112915	0.999895	1
cg33833621_85614261	cg33833621	15	102460124	-0.024609	0.00578414	-4.25457	0.000131746	1	0.287085	0.884311	0.999895	1
cg45932773_90613381	cg45932773	8	84966736	0.0318486	0.00748895	4.25275	0.000132474	1	7.03906	0.000305816	0.999895	1
cg45804125_20743402	cg45804125	8	69902357	-0.0184342	0.00433521	-4.2522	0.000132693	1	0.967127	0.43816	0.999895	1
cg47743176_40740464	cg47743176	20	74288459	0.0174351	0.00410063	4.25182	0.000132845	1	0.394437	0.811167	0.999895	1
cg46315795_21727531	cg46315795	8	122959863	0.017382	0.00408813	4.25181	0.000132848	1	1.42248	0.247613	0.999895	1
cg38437402_61784143	cg38437402	2	60208219	-0.0279623	0.00657681	-4.25164	0.000132917	1	1.58334	0.201115	0.999895	1
cg28473557_3603949	cg28473557	10	53749607	-0.021409	0.00503697	-4.25038	0.000133426	1	0.316884	0.864684	0.999895	1
cg31803601_94659587	cg31803601	13	74439705	-0.0224877	0.005291	-4.25019	0.000133502	1	0.641147	0.636826	0.999895	1
cg29712065_9688254	cg29712065	11	69879894	-0.0280497	0.00660016	-4.24986	0.000133636	1	0.515152	0.725039	0.999895	1
cg36072953_89802170	cg36072953	19	4018271	-0.0258916	0.00609527	-4.24783	0.000134458	1	0.547826	0.701809	0.999895	1
cg36288056_57713129	cg36288056	19	28662222	0.0204529	0.00481563	4.24718	0.000134718	1	0.337337	0.850859	0.999895	1
cg28353957_27610139	cg28353957	10	37014452	0.0131507	0.00309651	4.24694	0.000134819	1	3.95359	0.00968464	0.999895	1
cg36514651_30611953	cg36514651	19	53050296	-0.026984	0.00635504	-4.24608	0.000135169	1	1.02833	0.406762	0.999895	1
cg31111391_71608389	cg31111391	12	108804758	0.0151812	0.00357624	4.245	0.000135609	1	0.239098	0.91424	0.999895	1
cg42790148_25762235	cg42790148	5	125477238	-0.0358161	0.00843836	-4.24444	0.000135841	1	0.7685	0.553221	0.999895	1
cg36153103_26603497	cg36153103	19	10946805	-0.0215403	0.00507635	-4.24327	0.000136321	1	1.27863	0.297605	0.999895	1
cg33844070_56762187	cg33844070	15	103364318	-0.0166383	0.00392127	-4.24308	0.000136397	1	1.81672	0.148347	0.999895	1
cg34870632_5789367	cg34870632	17	34856117	0.0155099	0.00365569	4.24266	0.000136572	1	0.870511	0.491638	0.999895	1
cg35326655_48661395	cg35326655	17	87134131	0.0432125	0.0101854	4.24257	0.000136607	1	0.39694	0.8094	0.999895	1
cg41931373_90728155	cg41931373	5	24167354	-0.0155712	0.00367129	-4.24135	0.000137114	1	0.860925	0.497204	0.999895	1
cg33592803_3730577	cg33592803	15	82642186	-0.01647	0.00388339	-4.24115	0.000137195	1	1.05403	0.394152	0.999895	1
cg38272618_93704526	cg38272618	2	34825518	0.0239156	0.00563902	4.24109	0.000137218	1	0.302004	0.874569	0.999895	1
cg34859334_96632435	cg34859334	17	34034162	0.0172227	0.00406122	4.24075	0.000137359	1	0.689254	0.604449	0.999895	1
cg30667441_7710498	cg30667441	12	55397756	0.019387	0.00457194	4.24044	0.00013749	1	1.69244	0.174493	0.999895	1
cg46783439_16607360	cg46783439	9	56224033	0.0238009	0.00561464	4.23908	0.000138054	1	2.42942	0.0665716	0.999895	1
cg29867904_94713133	cg29867904	11	85095405	0.0223283	0.00526803	4.23845	0.000138319	1	1.29326	0.292125	0.999895	1
cg45266038_60617417	cg45266038	7	140858288	-0.0326849	0.00771196	-4.23821	0.00013842	1	0.41201	0.798727	0.999895	1
cg46331726_56629541	cg46331726	8	124019774	-0.0210788	0.00497412	-4.2377	0.00013863	1	1.24301	0.311346	0.999895	1
cg45639609_68602275	cg45639609	8	45010862	0.0190273	0.0044906	4.23713	0.000138871	1	2.82134	0.0400772	0.999895	1
cg40609126_34605376	cg40609126	4	11006015	-0.0266005	0.0062785	-4.23676	0.000139025	1	1.42825	0.245779	0.999895	1
cg30443062_76742505	cg30443062	12	21393737	0.0195182	0.00460705	4.23659	0.000139097	1	1.58682	0.200208	0.999895	1
cg30268331_99780104	cg30268331	11	119037384	-0.0120567	0.00284604	-4.2363	0.000139217	1	3.29381	0.0219536	0.999895	1
cg40012173_40622356	cg40012173	3	89789220	0.00864968	0.00204242	4.23501	0.000139761	1	0.551202	0.699419	0.999895	1
cg45989016_98622242	cg45989016	8	90956277	-0.0119982	0.0028333	-4.23471	0.000139889	1	1.21866	0.321066	0.999895	1
cg28848693_97679232	cg28848693	10	93213541	0.0178173	0.00420753	4.23461	0.00013993	1	1.56035	0.207206	0.999895	1
cg32344040_27775273	cg32344040	14	32081074	0.015704	0.00370874	4.23432	0.000140053	1	1.34931	0.271974	0.999895	1
cg38294581_99605949	cg38294581	2	37441718	0.0192534	0.00454767	4.23368	0.000140323	1	6.43745	0.000572631	0.999895	1
cg46762421_71733186	cg46762421	9	53751119	0.0148559	0.00351034	4.23206	0.000141011	1	0.300642	0.875466	0.999895	1
cg44197379_13717105	cg44197379	7	4925378	0.0163967	0.0038755	4.23086	0.00014152	1	3.02679	0.0308029	0.999895	1
cg35595864_56749455	cg35595864	18	35858730	0.0449551	0.010627	4.23029	0.000141767	1	1.3928	0.257238	0.999895	1
cg43971662_81737142	cg43971662	6	125351218	-0.0254025	0.00600493	-4.23028	0.000141768	1	1.33097	0.278422	0.999895	1
cg44512648_46740280	cg44512648	7	45021397	-0.0163625	0.00386801	-4.23022	0.000141796	1	0.684582	0.607554	0.999895	1
cg42571097_70615352	cg42571097	5	110204939	0.0105144	0.00248622	4.22907	0.000142287	1	0.548892	0.701054	0.999895	1
cg35057914_82779529	cg35057914	17	56603632	0.0128517	0.00303906	4.22886	0.00014238	1	1.47873	0.230297	0.999895	1
cg37225043_75761571	cg37225043	1	90999810	-0.0298885	0.00706922	-4.22798	0.000142755	1	1.14369	0.352724	0.999895	1
cg46105908_2652304	cg46105908	8	106010909	0.00886203	0.00209723	4.22558	0.000143793	1	0.14478	0.964073	0.999895	1
cg41934498_26719537	cg41934498	5	24424233	0.0213143	0.00504571	4.22423	0.00014438	1	1.3736	0.263648	0.999895	1
cg31621214_28753916	cg31621214	13	54320278	0.0201331	0.00476661	4.22377	0.000144581	1	0.798939	0.534311	0.999895	1
cg43102836_38797138	cg43102836	6	5437979	0.00945929	0.0022397	4.22345	0.000144718	1	0.446148	0.774395	0.999895	1
cg33406978_52718118	cg33406978	15	62039366	-0.0181989	0.00430957	-4.22289	0.000144965	1	0.896941	0.476533	0.999895	1
cg44042739_95675977	cg44042739	6	134790371	-0.0234314	0.00554987	-4.22197	0.000145368	1	1.11154	0.36712	0.999895	1
cg38160151_73644826	cg38160151	2	25777195	-0.0164998	0.00390891	-4.22108	0.000145757	1	0.619009	0.652008	0.999895	1
cg36205684_60753989	cg36205684	19	18750154	-0.0144819	0.0034315	-4.22029	0.000146107	1	0.897957	0.475959	0.999895	1
cg33888425_58805586	cg33888425	16	8513068	-0.00518542	0.00122887	-4.21967	0.000146379	1	0.275983	0.891438	0.999895	1
cg30108539_28767412	cg30108539	11	106268599	0.0316976	0.00751502	4.21789	0.000147163	1	1.87719	0.137062	0.999895	1
cg28516998_3779979	cg28516998	10	60246633	0.019244	0.00456464	4.21589	0.000148055	1	0.765109	0.555355	0.999895	1
cg28709199_85702226	cg28709199	10	79899380	0.026632	0.00631769	4.21547	0.000148243	1	0.399605	0.807516	0.999895	1
cg37303191_42674360	cg37303191	1	104472054	-0.0307292	0.00729069	-4.21486	0.000148516	1	2.22643	0.0867659	0.999895	1
cg33511521_22757965	cg33511521	15	76463655	0.0253338	0.00601276	4.21334	0.000149199	1	0.352913	0.840171	0.999895	1
cg40943371_70682211	cg40943371	4	58913888	-0.0148376	0.00352164	-4.21325	0.000149238	1	1.0453	0.398398	0.999895	1
cg32460065_78723429	cg32460065	14	49153908	0.0124241	0.00294902	4.21295	0.000149374	1	1.12885	0.359308	0.999895	1
cg37861517_70694533	cg37861517	1	181341614	0.0138321	0.00328455	4.21127	0.000150131	1	1.28243	0.296171	0.999895	1
cg30293942_50773337	cg30293942	11	120630619	0.0237075	0.00563185	4.20954	0.000150917	1	0.325575	0.858841	0.999895	1
cg34777362_57629213	cg34777362	17	27597247	0.0186564	0.00443299	4.20853	0.000151375	1	1.24514	0.310508	0.999895	1
cg34731676_10684526	cg34731676	17	24471382	-0.0237984	0.00565493	-4.20843	0.000151419	1	4.45421	0.00530312	0.999895	1
cg32602736_81619444	cg32602736	14	65378830	0.0201624	0.00479487	4.20499	0.000152995	1	1.4125	0.250809	0.999895	1
cg28739946_11716117	cg28739946	10	81390250	0.0157288	0.00374076	4.20471	0.000153125	1	0.265433	0.898104	0.999895	1
cg31747549_85652176	cg31747549	13	67729164	-0.0305072	0.00725619	-4.2043	0.000153318	1	1.56329	0.206419	0.999895	1
cg29704315_80710498	cg29704315	11	69414114	0.0254938	0.00606423	4.20396	0.000153471	1	0.997138	0.422525	0.999895	1
cg30502933_87775362	cg30502933	12	29939597	-0.020104	0.00478252	-4.20365	0.000153618	1	0.5771	0.681169	0.999895	1
cg39418782_66772376	cg39418782	2	180050865	0.0119104	0.00283339	4.20357	0.000153651	1	1.64529	0.18555	0.999895	1
cg44333029_75805172	cg44333029	7	25393923	-0.0141677	0.00337052	-4.20341	0.000153727	1	1.18601	0.334526	0.999895	1
cg42719287_46749451	cg42719287	5	120611743	-0.00825062	0.00196315	-4.20274	0.000154038	1	4.30196	0.00635793	0.999895	1
cg44518605_25665332	cg44518605	7	45356674	-0.0198911	0.00473373	-4.20199	0.000154384	1	0.133894	0.968789	0.999895	1
cg41198331_63640434	cg41198331	4	101353887	-0.0146284	0.00348153	-4.2017	0.000154519	1	0.376125	0.824037	0.999895	1
cg34789338_4691275	cg34789338	17	28318107	-0.011626	0.00276767	-4.20064	0.000155013	1	1.22386	0.318967	0.999895	1
cg35557169_90791535	cg35557169	18	31761125	-0.0232192	0.0055279	-4.20036	0.000155144	1	0.774322	0.54957	0.999895	1
cg35605035_44796329	cg35605035	18	36678388	-0.0182151	0.0043378	-4.19915	0.000155711	1	1.11161	0.36709	0.999895	1
cg34760488_3681397	cg34760488	17	26507153	-0.0193403	0.00460627	-4.1987	0.000155924	1	0.368443	0.829401	0.999895	1
cg29956874_85780375	cg29956874	11	94732941	0.0177137	0.00421897	4.19858	0.000155978	1	0.347911	0.843617	0.999895	1
cg45147838_59774402	cg45147838	7	128612292	-0.0309272	0.00736685	-4.19816	0.000156178	1	1.37022	0.264792	0.999895	1
cg38666851_85629467	cg38666851	2	90915916	-0.0299272	0.00712892	-4.198	0.00015625	1	1.67057	0.17954	0.999895	1
cg41989968_12699100	cg41989968	5	31153877	0.019012	0.00452982	4.19707	0.00015669	1	1.13702	0.355669	0.999895	1
cg44519292_10672116	cg44519292	7	45394926	-0.0169318	0.00403437	-4.19689	0.000156774	1	4.14395	0.0076875	0.999895	1
cg31306233_15652158	cg31306233	13	17969601	0.0320102	0.00762713	4.19689	0.000156775	1	0.2245	0.922835	0.999895	1
cg39890310_2661206	cg39890310	3	73483605	-0.0199772	0.00476011	-4.1968	0.000156817	1	2.33636	0.0751587	0.999895	1
cg43543153_11668435	cg43543153	6	70958701	-0.023206	0.00553077	-4.1958	0.000157288	1	1.11465	0.365705	0.999895	1
cg39420574_59728545	cg39420574	2	180176684	0.0117377	0.00279801	4.195	0.000157666	1	0.796952	0.535531	0.999895	1
cg41562252_9804493	cg41562252	4	137049155	0.0360752	0.00860135	4.19413	0.00015808	1	1.66475	0.180907	0.999895	1
cg35883890_16796491	cg35883890	18	69642996	0.0225857	0.00538549	4.19382	0.000158231	1	1.03267	0.40461	0.999895	1
cg38500944_63628388	cg38500944	2	69205152	-0.0146198	0.00348605	-4.19381	0.000158232	1	0.503106	0.733639	0.999895	1
cg33784938_18741426	cg33784938	15	99057078	0.0118146	0.00281747	4.19335	0.000158452	1	1.13244	0.357703	0.999895	1
cg29377865_2690421	cg29377865	11	32300678	-0.0190011	0.00453248	-4.1922	0.000159	1	1.32055	0.282147	0.999895	1
cg38962794_76712939	cg38962794	2	130564822	-0.0143405	0.00342127	-4.19158	0.0001593	1	2.82539	0.0398692	0.999895	1
cg28624264_97622985	cg28624264	10	70830713	0.01795	0.00428287	4.19112	0.00015952	1	0.627792	0.645965	0.999895	1
cg30303866_21796199	cg30303866	11	121362488	0.0137179	0.0032736	4.19047	0.000159834	1	1.03674	0.402602	0.999895	1
cg44514418_76771833	cg44514418	7	45122388	-0.0161022	0.0038429	-4.1901	0.000160009	1	2.04582	0.109903	0.999895	1
cg40946025_20726380	cg40946025	4	59190851	-0.0312023	0.00744859	-4.18903	0.000160527	1	1.38133	0.26105	0.999895	1
cg30305018_8624567	cg30305018	11	121479713	0.0154878	0.00369782	4.18835	0.000160853	1	0.500575	0.735448	0.999895	1
cg32309752_6629558	cg32309752	14	28518512	0.0221569	0.00529257	4.18642	0.000161793	1	1.42424	0.247053	0.999895	1
cg47156190_71734175	cg47156190	9	100395874	0.0143122	0.00341959	4.18534	0.000162315	1	0.370355	0.828068	0.999895	1
cg31171604_45704965	cg31171604	12	113104130	0.0223046	0.00532976	4.18492	0.000162522	1	1.10037	0.372244	0.999895	1
cg34736366_5730125	cg34736366	17	24754520	0.0166063	0.00396888	4.18413	0.000162911	1	0.557565	0.694921	0.999895	1
cg45126762_86625526	cg45126762	7	127014718	-0.0179329	0.00428627	-4.18381	0.000163068	1	4.0728	0.00837827	0.999895	1
cg47845674_75752147	cg47845674	20	96455358	-0.0254899	0.00609534	-4.18186	0.000164025	1	2.61407	0.0523739	0.999895	1
cg45803985_44753852	cg45803985	8	69894027	0.0204773	0.00489683	4.18175	0.00016408	1	0.888637	0.48124	0.999895	1
cg38470033_92669952	cg38470033	2	65022422	-0.00553838	0.00132478	-4.1806	0.000164646	1	0.840759	0.509065	0.999895	1
cg42735621_40795142	cg42735621	5	121872284	0.00979821	0.00234406	4.18001	0.000164939	1	0.704441	0.594419	0.999895	1
cg44068301_86719935	cg44068301	6	137155437	0.0214547	0.00513309	4.17968	0.000165105	1	0.106162	0.979579	0.999895	1
cg47726113_31654253	cg47726113	20	71558226	-0.0273802	0.00655105	-4.17951	0.000165187	1	2.39631	0.0695063	0.999895	1
cg28513023_68730435	cg28513023	10	59950022	-0.0182604	0.00436906	-4.17949	0.000165199	1	0.976112	0.433431	0.999895	1
cg32989123_91796334	cg32989123	14	121380297	0.0213369	0.00510591	4.17887	0.000165508	1	0.331558	0.854791	0.999895	1
cg32731549_84689326	cg32731549	14	79586679	0.0295164	0.00706511	4.17777	0.000166053	1	1.04031	0.400844	0.999895	1
cg34866716_73804925	cg34866716	17	34619233	0.0142906	0.00342087	4.17747	0.000166206	1	3.12175	0.0272947	0.999895	1
cg33516203_43719439	cg33516203	15	76721893	-0.0153094	0.00366503	-4.17717	0.000166356	1	0.394187	0.811343	0.999895	1
cg34874391_55716866	cg34874391	17	35060615	-0.0325966	0.00780408	-4.17686	0.000166507	1	3.54689	0.0159873	0.999895	1
cg40168333_68760288	cg40168333	3	108150112	-0.014953	0.00358051	-4.17621	0.000166834	1	0.895779	0.477189	0.999895	1
cg45375945_33787421	cg45375945	8	11633753	-0.0186168	0.00445784	-4.17619	0.000166842	1	0.878655	0.486945	0.999895	1
cg44503352_13604380	cg44503352	7	44472317	0.0136477	0.00326822	4.1759	0.000166989	1	0.507477	0.730516	0.999895	1
cg41675977_30733848	cg41675977	4	147521488	-0.0125787	0.00301368	-4.17387	0.000168012	1	0.621052	0.650601	0.999895	1
cg41675834_98702585	cg41675834	4	147492419	-0.0103615	0.00248251	-4.17381	0.00016804	1	2.36294	0.0725973	0.999895	1
cg39239669_9742374	cg39239669	2	164006017	0.0272285	0.00652424	4.17344	0.000168229	1	0.535173	0.710784	0.999895	1
cg29521107_62730251	cg29521107	11	51259782	-0.0193328	0.00463251	-4.17328	0.000168312	1	1.75617	0.160566	0.999895	1
cg45612763_40654853	cg45612763	8	40863213	-0.0201152	0.0048221	-4.17146	0.000169232	1	1.44325	0.241079	0.999895	1
cg41770010_17729451	cg41770010	4	154019431	0.0206877	0.00495935	4.17145	0.000169238	1	2.28851	0.0800036	0.999895	1
cg30655817_61645476	cg30655817	12	54179549	0.0192051	0.00460566	4.1699	0.000170029	1	0.729722	0.577941	0.999895	1
cg44498850_87802302	cg44498850	7	44119693	-0.0121598	0.00291619	-4.16975	0.000170104	1	1.71461	0.169519	0.999895	1
cg34860664_62666134	cg34860664	17	34117020	-0.0140326	0.00336578	-4.16919	0.000170391	1	1.84952	0.142116	0.999895	1
cg29546468_85695205	cg29546468	11	53525011	0.0189612	0.00454809	4.16905	0.000170465	1	0.265024	0.898361	0.999895	1
cg46308035_7750324	cg46308035	8	122476705	0.016915	0.00405768	4.16864	0.000170672	1	1.59743	0.197467	0.999895	1
cg45416096_65657325	cg45416096	8	14878807	0.0210705	0.00505561	4.16774	0.000171133	1	0.300128	0.875804	0.999895	1
cg44774987_94796201	cg44774987	7	80398737	0.0233888	0.0056165	4.16431	0.000172909	1	1.0186	0.411628	0.999895	1
cg42922585_13675566	cg42922585	5	137798836	-0.0136997	0.0032905	-4.16341	0.000173373	1	1.85073	0.141891	0.999895	1
cg47912695_40715887	cg47912695	20	107149528	-0.0329217	0.00790841	-4.16287	0.000173656	1	0.653366	0.62852	0.999895	1
cg30070870_24692356	cg30070870	11	102884099	-0.020699	0.00497377	-4.16164	0.000174301	1	0.635303	0.640818	0.999895	1
cg46564343_86707121	cg46564343	9	31104040	-0.018022	0.00433125	-4.16092	0.000174677	1	2.55885	0.0562618	0.999895	1
cg36458835_97660945	cg36458835	19	46333241	0.0191303	0.00459822	4.16036	0.00017497	1	0.865161	0.494739	0.999895	1
cg38914484_5653351	cg38914484	2	125505291	-0.00530734	0.00127591	-4.15965	0.000175343	1	3.31548	0.0213621	0.999895	1
cg36368874_67732211	cg36368874	19	38264694	-0.00877078	0.00210946	-4.15784	0.0001763	1	0.947934	0.448402	0.999895	1
cg28686926_32617835	cg28686926	10	77706056	-0.0111916	0.00269231	-4.1569	0.000176798	1	0.690545	0.603593	0.999895	1
cg34866765_94603969	cg34866765	17	34623260	0.0180278	0.0043394	4.15443	0.000178111	1	0.581274	0.678243	0.999895	1
cg38682309_80614310	cg38682309	2	92392877	0.0136837	0.00329457	4.15343	0.000178647	1	2.16884	0.0935544	0.999895	1
cg42773433_41630362	cg42773433	5	124351482	0.0149123	0.00359046	4.1533	0.000178717	1	2.12369	0.0992498	0.999895	1
cg33843983_74791439	cg33843983	15	103353169	0.00971152	0.00233836	4.15314	0.000178805	1	0.552334	0.698618	0.999895	1
cg34970577_49786169	cg34970577	17	46728815	-0.0243174	0.00585626	-4.15237	0.000179217	1	1.12508	0.360999	0.999895	1
cg29998318_17604223	cg29998318	11	97627526	-0.0277173	0.00667525	-4.15225	0.000179279	1	1.15528	0.347654	0.999895	1
cg46676462_27731386	cg46676462	9	44673504	-0.0113824	0.00274137	-4.15208	0.00017937	1	1.22408	0.318876	0.999895	1
cg45837761_87748899	cg45837761	8	72571081	0.00663074	0.0015971	4.15175	0.000179552	1	1.4124	0.250842	0.999895	1
cg28724225_97632288	cg28724225	10	80586985	0.0173501	0.0041848	4.14597	0.000182693	1	1.92701	0.128408	0.999895	1
cg44808551_70781220	cg44808551	7	83882423	-0.0283511	0.0068396	-4.14514	0.000183148	1	1.23969	0.312655	0.999895	1
cg40701514_89615943	cg40701514	4	27471793	-0.0184796	0.0044595	-4.14387	0.000183846	1	0.509961	0.728743	0.999895	1
cg44185439_5708245	cg44185439	7	3663117	-0.0146351	0.00353271	-4.14273	0.000184472	1	0.999428	0.421352	0.999895	1
cg33548379_53699407	cg33548379	15	79230090	0.0181875	0.00439028	4.14268	0.000184504	1	0.60257	0.663386	0.999895	1
cg36085507_43805972	cg36085507	19	4985164	0.0136359	0.00329163	4.1426	0.000184545	1	0.365331	0.831567	0.999895	1
cg36779311_89657227	cg36779311	1	33812099	-0.0150024	0.00362226	-4.14172	0.000185036	1	0.337926	0.850457	0.999895	1
cg29563181_45731834	cg29563181	11	55205815	-0.0240587	0.00580926	-4.14144	0.000185187	1	1.25818	0.305425	0.999895	1
cg36075300_33700311	cg36075300	19	4170118	0.0137761	0.00332777	4.13975	0.000186132	1	1.81861	0.147982	0.999895	1
cg34074105_29624483	cg34074105	16	31172767	0.0223125	0.00539004	4.13958	0.000186227	1	0.952976	0.445693	0.999895	1
cg31144721_16605926	cg31144721	12	111375937	-0.0136777	0.0033065	-4.1366	0.000187897	1	4.56836	0.00463334	0.999895	1
cg47241656_17717319	cg47241656	9	108490089	0.0174815	0.0042271	4.13557	0.000188474	1	1.00046	0.420821	0.999895	1
cg42755721_66615963	cg42755721	5	123145914	-0.0221205	0.00534913	-4.13534	0.000188609	1	0.93874	0.453374	0.999895	1
cg44771835_97793453	cg44771835	7	80208183	0.0146298	0.00353818	4.13484	0.00018889	1	0.105836	0.979695	0.999895	1
cg46552679_46660107	cg46552679	9	29655178	0.0127204	0.00307653	4.13465	0.000188995	1	0.868305	0.492915	0.999895	1
cg39436236_59734350	cg39436236	2	181521971	-0.0338601	0.00819041	-4.13411	0.000189301	1	0.826678	0.517469	0.999895	1
cg43299139_5664497	cg43299139	6	34760372	0.0143643	0.00347534	4.13322	0.000189811	1	3.90796	0.0102396	0.999895	1
cg41544382_61766135	cg41544382	4	135817395	0.0121913	0.00295005	4.13259	0.000190167	1	0.119183	0.974742	0.999895	1
cg44356798_78617940	cg44356798	7	27857716	-0.0227517	0.0055065	-4.13179	0.000190621	1	0.711789	0.589601	0.999895	1
cg47271166_4690461	cg47271166	9	111272377	0.0274901	0.00665491	4.13081	0.000191187	1	1.79894	0.151837	0.999895	1
cg44318656_68698938	cg44318656	7	24504065	0.0172443	0.00417524	4.13014	0.000191566	1	0.267905	0.896552	0.999895	1
cg31002139_50769957	cg31002139	12	99097441	0.0131267	0.00317846	4.1299	0.000191709	1	0.126983	0.971648	0.999895	1
cg34859082_90615834	cg34859082	17	34028918	0.0300173	0.00726992	4.12898	0.000192237	1	1.07973	0.381867	0.999895	1
cg29531574_26778951	cg29531574	11	52146633	-0.0119604	0.00289751	-4.12784	0.000192894	1	1.16512	0.343404	0.999895	1
cg37093597_37716509	cg37093597	1	74954232	0.0159238	0.00385844	4.127	0.000193376	1	0.991307	0.425527	0.999895	1
cg29319444_72655466	cg29319444	11	22732681	-0.0179081	0.0043394	-4.12686	0.000193462	1	0.714515	0.587819	0.999895	1
cg35234323_8780437	cg35234323	17	78416924	-0.0135209	0.00327768	-4.12515	0.000194453	1	6.4772	0.000549026	0.999895	1
cg39235768_10759952	cg39235768	2	163686425	0.0182585	0.00442656	4.12476	0.000194681	1	0.361651	0.834124	0.999895	1
cg33504412_40707991	cg33504412	15	76079584	0.0334789	0.008118	4.12403	0.000195104	1	0.829521	0.515764	0.999895	1
cg31119759_10735273	cg31119759	12	109544666	-0.0206783	0.00501433	-4.12384	0.000195219	1	1.31336	0.284744	0.999895	1
cg37885119_64608579	cg37885119	1	183390002	-0.0298773	0.0072459	-4.12333	0.000195513	1	1.33491	0.277023	0.999895	1
cg37100751_44664247	cg37100751	1	75503913	-0.0233638	0.00566646	-4.12318	0.000195606	1	0.882475	0.484756	0.999895	1
cg31134177_73801418	cg31134177	12	110654136	-0.0145974	0.0035416	-4.12168	0.000196484	1	0.467893	0.758836	0.999895	1
cg39397525_21605475	cg39397525	2	177925462	-0.0270751	0.0065691	-4.12158	0.000196545	1	2.08816	0.103975	0.999895	1
cg36085578_86787130	cg36085578	19	4989721	0.0208671	0.00506308	4.12142	0.000196636	1	0.632405	0.642802	0.999895	1
cg29999998_24798189	cg29999998	11	97701731	-0.0296025	0.00718404	-4.12059	0.000197127	1	0.741577	0.570311	0.999895	1
cg46331729_63624573	cg46331729	8	124019859	-0.0393562	0.00955224	-4.1201	0.000197417	1	0.855374	0.500448	0.999895	1
cg33504658_66669167	cg33504658	15	76090136	-0.0234053	0.00568138	-4.11965	0.00019768	1	1.5483	0.210471	0.999895	1
cg40452604_54749820	cg40452604	3	145939032	-0.0287469	0.00697827	-4.11949	0.000197777	1	0.455206	0.767917	0.999895	1
cg29502135_25784980	cg29502135	11	49469797	-0.0251797	0.0061138	-4.1185	0.000198367	1	0.533051	0.712292	0.999895	1
cg35333548_54799190	cg35333548	17	87612841	0.0163917	0.00398008	4.11845	0.000198396	1	0.752081	0.563604	0.999895	1
cg35013856_66611286	cg35013856	17	50316363	0.0189447	0.00460029	4.11816	0.000198568	1	2.4716	0.0630154	0.999895	1
cg35743936_8763277	cg35743936	18	54980942	0.0235078	0.00570917	4.11755	0.000198927	1	0.416066	0.795847	0.999895	1
cg45842154_23800848	cg45842154	8	73351404	-0.0193124	0.00469191	-4.11611	0.000199791	1	1.34602	0.273121	0.999895	1
cg45130090_3801435	cg45130090	7	127237218	0.0118116	0.00286981	4.11583	0.000199958	1	0.213408	0.929179	0.999895	1
cg30794024_96694222	cg30794024	12	73551341	0.0574648	0.0139638	4.11528	0.000200286	1	0.386148	0.817006	0.999895	1
cg37245372_97647845	cg37245372	1	92911602	-0.00851961	0.00207045	-4.11486	0.00020054	1	0.315175	0.865827	0.999895	1
cg38245621_74697478	cg38245621	2	32539068	0.0117497	0.00285677	4.11295	0.000201688	1	1.02943	0.406217	0.999895	1
cg35196329_5676509	cg35196329	17	73096731	0.01278	0.00310813	4.1118	0.000202383	1	1.85069	0.1419	0.999895	1
cg42522339_60623139	cg42522339	5	104459016	-0.0203384	0.00494664	-4.11157	0.000202524	1	2.00628	0.115746	0.999895	1
cg34885291_96661461	cg34885291	17	35835413	-0.0181875	0.0044244	-4.11071	0.00020304	1	1.49073	0.226754	0.999895	1
cg39991374_8729104	cg39991374	3	88246057	0.00984717	0.00239549	4.1107	0.000203047	1	0.538523	0.708405	0.999895	1
cg40112851_46771830	cg40112851	3	101713675	-0.0114019	0.00277443	-4.10963	0.000203697	1	0.592267	0.670558	0.999895	1
cg36368679_36685136	cg36368679	19	38248518	-0.0145793	0.00354809	-4.10904	0.000204058	1	0.37326	0.82604	0.999895	1
cg28741009_65675312	cg28741009	10	81433677	0.0255958	0.00623039	4.10823	0.000204557	1	1.29648	0.29093	0.999895	1
cg42585991_16794595	cg42585991	5	111419154	-0.0183154	0.00445827	-4.10818	0.000204586	1	4.04293	0.00868725	0.999895	1
cg40751149_43614947	cg40751149	4	34881821	-0.0198342	0.00482811	-4.10807	0.000204652	1	0.52377	0.718895	0.999895	1
cg46631990_53660553	cg46631990	9	40804794	-0.038022	0.00925579	-4.10791	0.000204749	1	0.0866202	0.986014	0.999895	1
cg47627118_61769973	cg47627118	20	51016360	-0.0359943	0.00876361	-4.10724	0.000205162	1	1.29393	0.291876	0.999895	1
cg33340052_72603338	cg33340052	15	53140372	0.015744	0.00383443	4.10597	0.000205945	1	1.06981	0.386571	0.999895	1
cg33829923_15658315	cg33829923	15	102206282	0.030838	0.00751105	4.10569	0.000206114	1	0.454411	0.768486	0.999895	1
cg45375899_95749990	cg45375899	8	11629160	0.019401	0.00472543	4.10566	0.000206134	1	0.273067	0.893291	0.999895	1
cg43009162_41801247	cg43009162	5	145029840	-0.0199848	0.00486796	-4.10537	0.000206314	1	1.61269	0.193589	0.999895	1
cg31883259_44650284	cg31883259	13	90089042	0.0211225	0.0051456	4.10496	0.000206564	1	1.14892	0.350429	0.999895	1
cg47891219_9729221	cg47891219	20	103506909	0.0160062	0.00389963	4.10455	0.000206817	1	0.620603	0.65091	0.999895	1
cg33524033_2714335	cg33524033	15	77396610	-0.0215261	0.00524515	-4.10399	0.000207164	1	0.861345	0.496959	0.999895	1
cg30998751_9660588	cg30998751	12	98735351	-0.0113408	0.00276335	-4.10398	0.00020717	1	1.58009	0.201965	0.999895	1
cg30012870_47623219	cg30012870	11	98580391	0.0237896	0.0057982	4.10293	0.000207821	1	1.12728	0.36001	0.999895	1
cg28153215_33610390	cg28153215	10	8529428	0.0148816	0.00362715	4.10282	0.000207889	1	2.21471	0.0881061	0.999895	1
cg39603905_60627321	cg39603905	3	30943512	0.0175065	0.00426738	4.10239	0.000208158	1	0.557806	0.694751	0.999895	1
cg37736669_69788327	cg37736669	1	167216185	-0.0215426	0.00525143	-4.10223	0.000208257	1	1.13543	0.356374	0.999895	1
cg34896565_58748145	cg34896565	17	37049786	-0.00904521	0.0022063	-4.09971	0.000209833	1	0.505749	0.731751	0.999895	1
cg34870735_67607869	cg34870735	17	34864166	-0.0166171	0.00405488	-4.09806	0.000210873	1	0.456643	0.766888	0.999895	1
cg45134858_72711180	cg45134858	7	127591377	0.0171786	0.00419203	4.09793	0.000210951	1	0.150242	0.961612	0.999895	1
cg31011961_83769841	cg31011961	12	99882499	-0.0177248	0.00432549	-4.09775	0.000211065	1	0.409011	0.800855	0.999895	1
cg42178392_73636384	cg42178392	5	57721112	-0.0134749	0.00328906	-4.0969	0.000211604	1	0.86019	0.497632	0.999895	1
cg35326661_63649440	cg35326661	17	87134184	0.0371464	0.00907245	4.09442	0.000213177	1	0.791002	0.539199	0.999895	1
cg34859452_90782505	cg34859452	17	34039529	0.0122326	0.00298782	4.09415	0.000213348	1	1.93935	0.126349	0.999895	1
cg42586004_26688444	cg42586004	5	111419353	-0.0156022	0.00381109	-4.0939	0.000213512	1	0.414086	0.797253	0.999895	1
cg36458966_94750140	cg36458966	19	46342827	-0.0168105	0.00410645	-4.09369	0.000213644	1	0.349343	0.842631	0.999895	1
cg33471444_53655389	cg33471444	15	73020125	-0.0229167	0.00559864	-4.09326	0.00021392	1	1.55222	0.209404	0.999895	1
cg44514595_7754334	cg44514595	7	45127628	-0.0138605	0.00338725	-4.09195	0.000214756	1	13.3657	1.20426e-06	0.0820888	0.315651
cg33406980_45756868	cg33406980	15	62039443	-0.0312124	0.00762882	-4.09138	0.000215121	1	1.21281	0.323439	0.999895	1
cg33985484_88660888	cg33985484	16	20651043	0.0370608	0.00905959	4.09078	0.000215507	1	0.376238	0.823958	0.999895	1
cg33563961_51617473	cg33563961	15	80233464	0.0204249	0.00499355	4.09025	0.000215852	1	1.61875	0.192069	0.999895	1
cg34877857_98754988	cg34877857	17	35244519	-0.0200819	0.00491022	-4.08981	0.000216134	1	0.646942	0.63288	0.999895	1
cg37100742_79685873	cg37100742	1	75503792	-0.0391106	0.00956537	-4.08877	0.000216808	1	1.96128	0.122772	0.999895	1
cg46096218_43795599	cg46096218	8	105305799	0.011434	0.00279664	4.08849	0.000216985	1	0.926331	0.460156	0.999895	1
cg41516482_85643145	cg41516482	4	134012450	0.010628	0.00260082	4.0864	0.000218344	1	2.46818	0.0632964	0.999895	1
cg34283735_4606873	cg34283735	16	59599682	-0.0211641	0.00517946	-4.08616	0.000218502	1	3.57777	0.0153846	0.999895	1
cg46483077_57780435	cg46483077	9	20812913	0.0153221	0.00375005	4.08584	0.000218712	1	1.43255	0.244422	0.999895	1
cg46646812_84710400	cg46646812	9	42262239	-0.0272668	0.00667467	-4.08511	0.00021919	1	0.257512	0.903037	0.999895	1
cg43518774_79799536	cg43518774	6	66538172	-0.0266107	0.00651422	-4.08501	0.000219256	1	0.704105	0.59464	0.999895	1
cg40935687_70784573	cg40935687	4	57985537	-0.0138584	0.0033926	-4.08488	0.000219341	1	0.700827	0.596797	0.999895	1
cg33542244_41697186	cg33542244	15	78878651	0.0159987	0.00391681	4.08463	0.000219503	1	2.14152	0.0969598	0.999895	1
cg36132454_69657219	cg36132454	19	8817026	-0.0235852	0.00577422	-4.08457	0.000219541	1	1.12902	0.359233	0.999895	1
cg32331496_19804140	cg32331496	14	30950824	0.0280783	0.00687475	4.08427	0.000219743	1	0.202797	0.935085	0.999895	1
cg45309081_58664980	cg45309081	7	145235088	-0.0160173	0.00392184	-4.08413	0.000219831	1	0.545418	0.703514	0.999895	1
cg29525647_79802912	cg29525647	11	51643709	0.035172	0.00861245	4.08385	0.000220016	1	2.19726	0.0901391	0.999895	1
cg46263882_3640242	cg46263882	8	119838751	-0.0266813	0.00653495	-4.08287	0.000220661	1	1.88081	0.136414	0.999895	1
cg41688697_12672270	cg41688697	4	148602600	-0.0110572	0.00270821	-4.08286	0.000220669	1	1.19487	0.330823	0.999895	1
cg34732707_80704573	cg34732707	17	24529787	-0.018165	0.00444927	-4.08269	0.000220781	1	0.553981	0.697454	0.999895	1
cg33278851_88667112	cg33278851	15	41155494	-0.00797965	0.00195466	-4.08238	0.000220981	1	1.68694	0.175749	0.999895	1
cg29988069_36727223	cg29988069	11	96968624	0.0161119	0.00394726	4.08178	0.000221377	1	1.53593	0.213871	0.999895	1
cg41398908_77784504	cg41398908	4	124856064	0.0191871	0.00470099	4.08151	0.00022156	1	2.30437	0.078364	0.999895	1
cg44498536_87717396	cg44498536	7	44078456	-0.0168176	0.00412176	-4.08021	0.000222421	1	1.08508	0.379355	0.999895	1
cg42246946_92724157	cg42246946	5	67426136	-0.026473	0.00648848	-4.08	0.00022256	1	1.7609	0.159575	0.999895	1
cg40040857_97682273	cg40040857	3	94435513	-0.018626	0.00456527	-4.07993	0.000222604	1	0.573398	0.683768	0.999895	1
cg34877648_99761403	cg34877648	17	35237784	-0.0211903	0.00519453	-4.07936	0.000222984	1	0.437259	0.780746	0.999895	1
cg46340331_5625240	cg46340331	8	124658284	0.0259214	0.00635474	4.07906	0.000223185	1	0.320547	0.862227	0.999895	1
cg33478975_23668352	cg33478975	15	73704125	0.0148563	0.00364218	4.07896	0.000223253	1	0.391192	0.813455	0.999895	1
cg38164101_7761444	cg38164101	2	26138835	-0.024952	0.00611792	-4.07851	0.000223553	1	2.02901	0.11235	0.999895	1
cg42022952_60781346	cg42022952	5	34635647	-0.012269	0.00300914	-4.07726	0.000224387	1	0.117046	0.975564	0.999895	1
cg40174056_64747117	cg40174056	3	108561514	0.0206104	0.00505565	4.07672	0.000224751	1	0.321406	0.86165	0.999895	1
cg45804141_94617946	cg45804141	8	69902571	-0.0198636	0.00487339	-4.07593	0.000225279	1	0.768309	0.553341	0.999895	1
cg46668607_15746227	cg46668607	9	44105923	0.0176144	0.00432525	4.07245	0.00022763	1	1.87929	0.136685	0.999895	1
cg30183025_29806552	cg30183025	11	113393655	0.0167682	0.00411789	4.07204	0.000227911	1	0.502657	0.73396	0.999895	1
cg42230973_65743377	cg42230973	5	66083557	0.0129842	0.00318945	4.071	0.000228618	1	3.22053	0.024082	0.999895	1
cg29033503_13808963	cg29033503	10	117141311	0.0113629	0.00279137	4.0707	0.00022882	1	0.232893	0.917926	0.999895	1
cg40014661_98748472	cg40014661	3	89973167	-0.0151887	0.00373152	-4.07036	0.000229052	1	3.92818	0.00998961	0.999895	1
cg40001734_9748260	cg40001734	3	89102074	-0.00410606	0.00100896	-4.06961	0.000229566	1	0.262638	0.899853	0.999895	1
cg47239194_84745886	cg47239194	9	108303848	-0.0150224	0.00369146	-4.0695	0.000229646	1	0.348214	0.843409	0.999895	1
cg29387130_53748403	cg29387130	11	33198418	0.0449347	0.011043	4.06907	0.00022994	1	0.805221	0.530464	0.999895	1
cg31557541_41613932	cg31557541	13	48227119	0.0181067	0.00445047	4.06851	0.000230325	1	1.55337	0.209091	0.999895	1
cg33581854_21793423	cg33581854	15	81780544	-0.0160338	0.00394203	-4.0674	0.000231083	1	2.95511	0.0337571	0.999895	1
cg29712076_84652435	cg29712076	11	69880110	-0.0273406	0.00672476	-4.06567	0.000232281	1	1.10622	0.369553	0.999895	1
cg28729691_9606146	cg28729691	10	80898213	-0.0149219	0.00367134	-4.06442	0.000233147	1	2.38222	0.0707947	0.999895	1
cg32515460_17638186	cg32515460	14	55826645	-0.0102258	0.002516	-4.06429	0.000233241	1	1.19789	0.32957	0.999895	1
cg45173979_70710992	cg45173979	7	131432422	0.0137621	0.00338639	4.06395	0.000233474	1	1.72151	0.167999	0.999895	1
cg29698634_5735933	cg29698634	11	69073037	-0.0147451	0.00362865	-4.06352	0.000233776	1	0.567482	0.687929	0.999895	1
cg37541331_43795316	cg37541331	1	139379542	-0.00777736	0.00191397	-4.06347	0.000233812	1	1.72761	0.166668	0.999895	1
cg29092993_65633470	cg29092993	10	121736428	-0.0148913	0.00366503	-4.06307	0.00023409	1	0.531811	0.713174	0.999895	1
cg34860029_1668833	cg34860029	17	34075436	0.0206754	0.00508874	4.06296	0.000234162	1	0.931438	0.457355	0.999895	1
cg38698556_67697563	cg38698556	2	93821395	-0.0159213	0.00392117	-4.06034	0.000236004	1	1.18566	0.334675	0.999895	1
cg36097089_56781237	cg36097089	19	5705569	0.012461	0.00306944	4.05969	0.000236459	1	0.597858	0.666662	0.999895	1
cg34860027_58697859	cg34860027	17	34075385	0.022726	0.00559925	4.05877	0.000237112	1	1.63377	0.188352	0.999895	1
cg44271374_68730141	cg44271374	7	17061296	0.0166786	0.00410964	4.05841	0.000237362	1	2.00381	0.116119	0.999895	1
cg46717952_54810326	cg46717952	9	48493950	-0.0138095	0.00340284	-4.05821	0.000237502	1	0.441772	0.777523	0.999895	1
cg31487450_82777894	cg31487450	13	41634773	0.00840652	0.00207182	4.05756	0.000237964	1	0.89176	0.479465	0.999895	1
cg46668068_5633382	cg46668068	9	44076889	0.0135452	0.00333868	4.05703	0.000238338	1	0.867076	0.493627	0.999895	1
cg45015342_39632277	cg45015342	7	114104085	0.0181138	0.00446533	4.05655	0.000238682	1	0.64001	0.637602	0.999895	1
cg36103161_63771122	cg36103161	19	6062635	0.0200484	0.00494401	4.0551	0.000239718	1	3.03295	0.0305617	0.999895	1
cg32240323_96731972	cg32240323	14	20386783	-0.0340797	0.00840457	-4.0549	0.000239861	1	1.35979	0.268352	0.999895	1
cg29411566_43700334	cg29411566	11	35852988	0.0154721	0.00381694	4.05354	0.000240836	1	0.695283	0.600456	0.999895	1
cg39744821_19632490	cg39744821	3	51894689	0.0195817	0.00483221	4.05233	0.000241701	1	1.04384	0.399113	0.999895	1
cg28372980_2642347	cg28372980	10	39975366	0.0221862	0.00547525	4.05208	0.000241883	1	3.43811	0.0183133	0.999895	1
cg47212250_76665211	cg47212250	9	106149800	-0.0241112	0.00595155	-4.05124	0.000242487	1	0.321362	0.861679	0.999895	1
cg44365579_65801289	cg44365579	7	28509559	-0.0156413	0.0038609	-4.05121	0.00024251	1	0.505863	0.731669	0.999895	1
cg38215079_61780120	cg38215079	2	30399206	0.0200754	0.00495638	4.05042	0.000243083	1	0.79576	0.536264	0.999895	1
cg30059779_36667300	cg30059779	11	102148465	-0.0124455	0.00307284	-4.05015	0.000243274	1	2.14455	0.096576	0.999895	1
cg32651326_87757504	cg32651326	14	70466870	0.0344878	0.00851534	4.05007	0.000243334	1	2.67118	0.0486419	0.999895	1
cg39254653_74666969	cg39254653	2	165055757	-0.0116266	0.00287079	-4.04996	0.000243412	1	1.41225	0.25089	0.999895	1
cg39587913_81799391	cg39587913	3	28782060	-0.0121501	0.00300011	-4.04989	0.000243469	1	3.02376	0.0309219	0.999895	1
cg47221930_91804572	cg47221930	9	106890534	-0.0203398	0.00502243	-4.04979	0.00024354	1	1.06644	0.388177	0.999895	1
cg31733253_4678462	cg31733253	13	65257364	-0.0203689	0.00503009	-4.04941	0.000243811	1	0.497739	0.737475	0.999895	1
cg40610517_31716217	cg40610517	4	11123077	-0.0309909	0.00765335	-4.04932	0.000243878	1	1.81631	0.148427	0.999895	1
cg36550220_70750261	cg36550220	19	56180870	-0.0138017	0.00340859	-4.0491	0.000244037	1	1.58936	0.199549	0.999895	1
cg33533034_43639203	cg33533034	15	78206463	-0.0165081	0.00407715	-4.04893	0.000244163	1	0.193716	0.940005	0.999895	1
cg42207506_65712947	cg42207506	5	63957767	0.0194553	0.00480558	4.04848	0.000244493	1	0.86153	0.496851	0.999895	1
cg40675834_38806160	cg40675834	4	22358808	0.0221303	0.00546671	4.0482	0.000244697	1	1.68413	0.176394	0.999895	1
cg45049052_81731595	cg45049052	7	118490237	-0.0170277	0.00420801	-4.0465	0.000245937	1	1.43415	0.24392	0.999895	1
cg30493416_74757575	cg30493416	12	28751556	0.0270831	0.00669299	4.04649	0.000245941	1	0.537906	0.708843	0.999895	1
cg45803108_98727249	cg45803108	8	69860990	0.0110041	0.00271981	4.04593	0.000246353	1	1.63191	0.18881	0.999895	1
cg41417559_24713863	cg41417559	4	126238116	0.0115502	0.00285487	4.04579	0.000246453	1	0.93627	0.454718	0.999895	1
cg44857473_9784836	cg44857473	7	92876808	-0.0307356	0.00759708	-4.04571	0.000246518	1	1.55714	0.208071	0.999895	1
cg46263876_27735427	cg46263876	8	119838431	-0.0161622	0.00399539	-4.04521	0.000246885	1	3.51681	0.0165981	0.999895	1
cg29458628_92737839	cg29458628	11	43684613	-0.0214215	0.00529846	-4.04297	0.000248534	1	0.555015	0.696723	0.999895	1
cg39678233_90651959	cg39678233	3	40391780	0.0164072	0.00405859	4.04259	0.000248816	1	0.959555	0.442178	0.999895	1
cg31633333_37707385	cg31633333	13	55209842	0.0240754	0.00595873	4.04035	0.00025048	1	0.613968	0.655489	0.999895	1
cg32141631_20809494	cg32141631	13	119789807	-0.0170012	0.00420887	-4.03937	0.000251211	1	1.94987	0.124621	0.999895	1
cg44029436_13790964	cg44029436	6	133104389	-0.0210157	0.00520424	-4.03819	0.000252093	1	0.614161	0.655355	0.999895	1
cg45283655_67702876	cg45283655	7	142441840	-0.0123583	0.00306043	-4.03809	0.000252172	1	1.18281	0.335871	0.999895	1
cg34730086_61775319	cg34730086	17	24364765	0.0154129	0.00381789	4.03702	0.000252976	1	0.344643	0.845861	0.999895	1
cg40004512_60679355	cg40004512	3	89266977	0.0116993	0.00289827	4.03666	0.000253249	1	1.16597	0.343038	0.999895	1
cg48205531_51610264	cg48205531	20	169319239	-0.0276875	0.0068604	-4.03584	0.000253866	1	0.928602	0.458909	0.999895	1
cg42742816_60723318	cg42742816	5	122291782	0.0198243	0.00491473	4.03365	0.000255522	1	3.24307	0.0234055	0.999895	1
cg39419774_58766965	cg39419774	2	180115218	0.0131256	0.00325474	4.03278	0.000256183	1	0.207281	0.932609	0.999895	1
cg38945800_5736488	cg38945800	2	128819426	-0.013721	0.00340255	-4.03258	0.00025634	1	2.8177	0.0402655	0.999895	1
cg47009936_80758255	cg47009936	9	80266760	-0.0164149	0.00407335	-4.02982	0.000258448	1	0.740856	0.570773	0.999895	1
cg38608884_74747405	cg38608884	2	80316819	-0.0184182	0.00457096	-4.02938	0.000258787	1	1.66448	0.180969	0.999895	1
cg38674294_71776929	cg38674294	2	91633040	-0.0143915	0.00357244	-4.02849	0.000259475	1	1.44731	0.239822	0.999895	1
cg31149338_2605478	cg31149338	12	111696482	0.0111378	0.00276489	4.02831	0.000259614	1	0.300976	0.875246	0.999895	1
cg34072686_41810207	cg34072686	16	31061435	0.0190941	0.00474058	4.02779	0.000260013	1	1.30481	0.28786	0.999895	1
cg37495104_92716429	cg37495104	1	134638695	0.0132366	0.00328641	4.02767	0.000260113	1	3.01017	0.0314631	0.999895	1
cg43982896_28608280	cg43982896	6	126583227	0.0148298	0.00368257	4.02701	0.000260621	1	1.16288	0.344367	0.999895	1
cg41624478_43646368	cg41624478	4	141202148	0.0129667	0.00322012	4.02677	0.000260808	1	0.529678	0.714691	0.999895	1
cg32019794_26715207	cg32019794	13	104866278	-0.0199829	0.00496308	-4.02632	0.000261158	1	1.5846	0.200787	0.999895	1
cg45315648_89731474	cg45315648	8	3624913	-0.0102653	0.00254996	-4.02568	0.000261653	1	2.94421	0.0342311	0.999895	1
cg46670405_72656226	cg46670405	9	44254019	0.0171186	0.00425297	4.02509	0.000262114	1	0.943803	0.450631	0.999895	1
cg31972732_76715551	cg31972732	13	99421817	0.0233589	0.0058036	4.02489	0.000262269	1	0.467164	0.759358	0.999895	1
cg33086479_23751273	cg33086479	15	12380739	-0.0123313	0.00306437	-4.02408	0.000262899	1	0.684841	0.607382	0.999895	1
cg37788189_41711275	cg37788189	1	172484512	-0.0187173	0.00465206	-4.02344	0.000263401	1	2.66539	0.0490077	0.999895	1
cg38780879_89682223	cg38780879	2	106775442	0.0193091	0.00479954	4.0231	0.000263665	1	2.01349	0.114658	0.999895	1
cg35952332_18689373	cg35952332	18	76978364	-0.0162798	0.00404659	-4.02309	0.000263677	1	0.792488	0.538281	0.999895	1
cg31142922_5695268	cg31142922	12	111285626	-0.0332702	0.00827009	-4.02296	0.000263779	1	0.681853	0.609372	0.999895	1
cg34392937_49750410	cg34392937	16	78375132	-0.0339378	0.00843736	-4.02232	0.000264276	1	0.26078	0.90101	0.999895	1
cg40003062_52645233	cg40003062	3	89187163	-0.0193942	0.00482228	-4.0218	0.000264691	1	0.596146	0.667854	0.999895	1
cg30768705_27668237	cg30768705	12	71137815	-0.0151123	0.00375763	-4.02175	0.00026473	1	3.31667	0.0213303	0.999895	1
cg47725428_45773835	cg47725428	20	71488631	-0.0359926	0.0089502	-4.02143	0.000264981	1	1.70023	0.17273	0.999895	1
cg46096043_88659402	cg46096043	8	105296293	0.0306491	0.00762148	4.02141	0.000264998	1	2.04875	0.109483	0.999895	1
cg36204829_7746974	cg36204829	19	18673371	-0.0189729	0.00471809	-4.02131	0.000265077	1	2.13486	0.097808	0.999895	1
cg36097290_57735499	cg36097290	19	5717126	0.0160723	0.00400127	4.01679	0.000268661	1	1.24793	0.309411	0.999895	1
cg39965469_43742588	cg39965469	3	85576476	-0.0178328	0.00444044	-4.016	0.000269287	1	0.420903	0.792407	0.999895	1
cg34880842_78736403	cg34880842	17	35515982	-0.0133921	0.00333483	-4.01584	0.00026942	1	1.08714	0.37839	0.999895	1
cg29710773_84710891	cg29710773	11	69805700	-0.0235511	0.00586462	-4.01579	0.00026946	1	0.853444	0.501581	0.999895	1
cg28374598_87797260	cg28374598	10	40142526	-0.0176495	0.00439517	-4.01566	0.000269558	1	0.530463	0.714132	0.999895	1
cg31327637_69606855	cg31327637	13	21132082	-0.0123693	0.00308027	-4.01565	0.000269571	1	0.639656	0.637843	0.999895	1
cg42939570_2666105	cg42939570	5	139463898	-0.0151	0.00376139	-4.01448	0.00027051	1	1.03294	0.40448	0.999895	1
cg33593485_56805909	cg33593485	15	82782426	-0.0160496	0.00399804	-4.01436	0.000270603	1	1.26781	0.301717	0.999895	1
[truncated: 21,629 more rows]

## Sheet: Supplementary Table S2
Ensembl_ID	Gene	Browns_P	Browns_P_bonf
ENSMUSG00000074102	Rbm15b	1.82494e-45	5.58413e-41
ENSMUSG00000060036	Rpl3	2.29847e-32	7.03287e-28
ENSMUSG00000042642	Flad1	1.68573e-31	5.15782e-27
ENSMUSG00000034673	Pbx2	2.06705e-28	6.32435e-24
ENSMUSG00000022673	Mcm4	6.43527e-23	1.96887e-18
ENSMUSG00000039108	Lsm14b	4.2766e-22	1.30838e-17
ENSMUSG00000077698	Snord12	1.92267e-21	5.88204e-17
ENSMUSG00000029524	Sirt4	4.14082e-21	1.26676e-16
ENSMUSG00000042903	Foxo4	6.68472e-20	2.04492e-15
ENSMUSG00000021811	Dnajc9	2.47363e-19	7.56684e-15
ENSMUSG00000064731	Snord45b	2.61686e-19	8.00471e-15
ENSMUSG00000000317	Bcl6b	6.51012e-19	1.99132e-14
ENSMUSG00000074129	Rpl13a	2.44202e-18	7.46942e-14
ENSMUSG00000020482	Ccdc117	2.51394e-18	7.68915e-14
ENSMUSG00000065818	Snord35a	1.73587e-17	5.30915e-13
ENSMUSG00000048920	Fkrp	1.86029e-17	5.6895e-13
ENSMUSG00000074578	Zfas1	3.88068e-17	1.18683e-12
NA	Gm35664	9.51637e-17	2.9103e-12
ENSMUSG00000065878	Snord34	9.72936e-17	2.97534e-12
ENSMUSG00000064780	Snord95	1.15073e-16	3.51894e-12
ENSMUSG00000034739	Mfrp	1.75562e-16	5.3685e-12
ENSMUSG00000079592	C1qtnf5	1.75562e-16	5.3685e-12
NA	AV051173	2.94799e-16	9.01408e-12
ENSMUSG00000024943	Smc5	3.05137e-16	9.32988e-12
NA	Gm33950	4.38945e-16	1.34207e-11
ENSMUSG00002076766	Snord33	7.17065e-16	2.19235e-11
ENSMUSG00000026082	Rev1	7.47588e-16	2.2856e-11
ENSMUSG00000077737	Snord72	7.56182e-16	2.3118e-11
ENSMUSG00000003346	Abhd17a	1.01767e-15	3.11113e-11
NA	D430042O09Rik	2.22927e-15	6.81486e-11
NA	LOC108169096	2.87396e-15	8.78541e-11
NA	1600002K03Rik	3.24141e-15	9.90833e-11
ENSMUSG00000047417	Rexo1	3.30712e-15	1.01089e-10
ENSMUSG00000036199	Ndufa13	3.62941e-15	1.10937e-10
ENSMUSG00000038975	Rabggtb	4.2632e-15	1.30305e-10
ENSMUSG00000024462	Gabbr1	4.80872e-15	1.46974e-10
ENSMUSG00000036285	Noa1	6.45652e-15	1.97331e-10
ENSMUSG00000034595	Ppp1r18	1.03028e-14	3.14873e-10
ENSMUSG00000057841	Rpl32	1.04251e-14	3.18601e-10
ENSMUSG00000025239	Limd1	1.89984e-14	5.8059e-10
ENSMUSG00000061787	Rps17	2.84097e-14	8.68172e-10
ENSMUSG00000029657	Hsph1	2.91046e-14	8.89379e-10
NA	Gm31649	3.20512e-14	9.79389e-10
ENSMUSG00000049600	Zbtb45	3.73771e-14	1.1421e-09
ENSMUSG00000042156	Dzip1	3.93665e-14	1.20284e-09
ENSMUSG00000065087	Snord22	4.27012e-14	1.30469e-09
ENSMUSG00000034120	Srsf2	4.9712e-14	1.51885e-09
ENSMUSG00000062328	Rpl17	5.28745e-14	1.61542e-09
ENSMUSG00000007039	Ddah2	7.58769e-14	2.31812e-09
ENSMUSG00000060860	Ube2s	8.08022e-14	2.46851e-09
ENSMUSG00000077734	Snord83b	8.36703e-14	2.55605e-09
ENSMUSG00000044786	Zfp36	8.59319e-14	2.62505e-09
ENSMUSG00000117924	Tmem223	9.32988e-14	2.85e-09
ENSMUSG00000022672	Prkdc	1.08266e-13	3.30709e-09
ENSMUSG00000036819	Jmjd4	1.164e-13	3.55544e-09
ENSMUSG00000020818	Mfsd11	1.26218e-13	3.8552e-09
ENSMUSG00000021488	Nsd1	1.26928e-13	3.87675e-09
ENSMUSG00000027284	Cdan1	2.3945e-13	7.31327e-09
ENSMUSG00000000384	Tbrg4	2.8409e-13	8.6764e-09
NA	Gm31068	3.35833e-13	1.02563e-08
ENSMUSG00000028992	Nmnat1	3.95401e-13	1.20751e-08
ENSMUSG00000048921	Zfp689	4.36313e-13	1.33241e-08
ENSMUSG00000028691	Prdx1	4.77844e-13	1.45919e-08
ENSMUSG00000001120	Pcbp3	7.77998e-13	2.37569e-08
ENSMUSG00000040435	Ppp1r15a	1.09998e-12	3.35879e-08
ENSMUSG00000035958	Tdp2	1.1127e-12	3.39752e-08
ENSMUSG00000097080	1700086O06Rik	1.53916e-12	4.69953e-08
ENSMUSG00000065147	Snora31	1.9686e-12	6.01053e-08
ENSMUSG00000096687	Mfsd4b4	2.42495e-12	7.40362e-08
ENSMUSG00000047084	Ngrn	2.84904e-12	8.69813e-08
ENSMUSG00000041431	Ccnb1	3.1813e-12	9.71218e-08
ENSMUSG00000052146	Rps10	3.30277e-12	1.00827e-07
ENSMUSG00000064725	Snord96a	4.39121e-12	1.34051e-07
ENSMUSG00000097890	4930547M16Rik	4.66798e-12	1.42495e-07
NA	Papd7	6.77777e-12	2.06891e-07
ENSMUSG00000085492	Trmt61b	7.68412e-12	2.3455e-07
ENSMUSG00000004187	Kifc2	8.04475e-12	2.4555e-07
ENSMUSG00000022863	Btg3	9.77668e-12	2.98404e-07
ENSMUSG00000065642	Snora69	1.02775e-11	3.13679e-07
ENSMUSG00000053835	H2-T24	1.03211e-11	3.15001e-07
ENSMUSG00000105913	Mir5121	1.19778e-11	3.65549e-07
ENSMUSG00000108414	Snhg1	1.7136e-11	5.22956e-07
ENSMUSG00000047514	Tspyl1	1.94955e-11	5.94943e-07
ENSMUSG00000039257	Vstm2b	2.70789e-11	8.26339e-07
ENSMUSG00000020660	Pomc	2.93961e-11	8.97022e-07
ENSMUSG00000002324	Rec8	3.49826e-11	1.06746e-06
ENSMUSG00000079215	Zfp664	4.73761e-11	1.44559e-06
ENSMUSG00000015478	Rnf5	4.94084e-11	1.50755e-06
ENSMUSG00000078035	Mir293	5.11921e-11	1.56192e-06
ENSMUSG00000021270	Hsp90aa1	5.60396e-11	1.70977e-06
ENSMUSG00000084866	A930006K02Rik	8.17538e-11	2.49423e-06
ENSMUSG00000020372	Rack1	9.17284e-11	2.79845e-06
ENSMUSG00000036225	Kctd1	1.00853e-10	3.07674e-06
ENSMUSG00000056962	Jmjd6	1.06821e-10	3.2587e-06
ENSMUSG00000024732	Ccdc86	1.12308e-10	3.42595e-06
ENSMUSG00000053347	Zfp943	1.27382e-10	3.88565e-06
ENSMUSG00000111149	Gm26564	2.11748e-10	6.45894e-06
ENSMUSG00000052428	Tmco1	2.23854e-10	6.82801e-06
ENSMUSG00000059070	Rpl18	2.54032e-10	7.74824e-06
ENSMUSG00000019790	Stxbp5	2.5703e-10	7.8394e-06
ENSMUSG00000020994	Pnn	2.64545e-10	8.06836e-06
ENSMUSG00000072893	4933439C10Rik	2.90963e-10	8.8738e-06
ENSMUSG00000029405	G3bp2	3.08107e-10	9.39634e-06
NA	LOC108168868	3.4087e-10	1.03952e-05
ENSMUSG00000104747	Mir292b	3.67566e-10	1.12089e-05
ENSMUSG00000022792	Yars2	3.76815e-10	1.14906e-05
ENSMUSG00000019802	Sec63	3.86971e-10	1.17999e-05
ENSMUSG00000029752	Asns	3.89815e-10	1.18862e-05
ENSMUSG00000032498	Mlh1	4.04148e-10	1.23229e-05
ENSMUSG00000077886	Mir295	4.38853e-10	1.33806e-05
NA	Tssc1	5.09279e-10	1.55274e-05
NA	LOC102643247	5.34892e-10	1.63078e-05
ENSMUSG00000022884	Eif4a2	5.70746e-10	1.74003e-05
ENSMUSG00000009894	Snap47	5.96366e-10	1.81808e-05
ENSMUSG00000019467	Arhgef25	5.97459e-10	1.82135e-05
ENSMUSG00000031167	Rbm3	7.02376e-10	2.14112e-05
ENSMUSG00000036282	Naa30	7.77954e-10	2.37144e-05
ENSMUSG00000021870	Slmap	7.86715e-10	2.39807e-05
ENSMUSG00000020167	Tcf3	8.08734e-10	2.4651e-05
ENSMUSG00000077111	Mir18b	8.21973e-10	2.50537e-05
ENSMUSG00000077903	Mir294	8.24742e-10	2.51373e-05
ENSMUSG00000053137	Mapk11	8.40911e-10	2.56293e-05
ENSMUSG00000029171	Pgm2	9.12174e-10	2.78003e-05
ENSMUSG00000043716	Rpl7	1.05909e-09	3.22768e-05
ENSMUSG00000077457	Snord65	1.08983e-09	3.32126e-05
NA	Gm9833	1.12476e-09	3.42759e-05
ENSMUSG00000031297	Slc7a3	1.16682e-09	3.55566e-05
ENSMUSG00000070140	Mir483	1.20879e-09	3.68344e-05
ENSMUSG00000108976	Gm29797	1.23883e-09	3.77485e-05
ENSMUSG00000032641	Gpr19	1.25417e-09	3.82146e-05
ENSMUSG00000065456	Mir106a	1.33783e-09	4.07623e-05
ENSMUSG00000062647	Rpl7a	1.38288e-09	4.21336e-05
ENSMUSG00000106340	Mir290b	1.44017e-09	4.38778e-05
ENSMUSG00000027804	Ppid	1.55536e-09	4.73855e-05
ENSMUSG00000010554	Mettl16	1.87976e-09	5.72668e-05
ENSMUSG00000086173	Kis2	1.88504e-09	5.74258e-05
ENSMUSG00000046985	Tapt1	1.99293e-09	6.07105e-05
ENSMUSG00000032609	Klhdc8b	2.14522e-09	6.53476e-05
NA	0610009O20Rik	2.2238e-09	6.77391e-05
ENSMUSG00000023723	Mrps23	2.43449e-09	7.41545e-05
ENSMUSG00000005566	Trim28	2.4654e-09	7.50935e-05
NA	D7Ertd143e	2.64332e-09	8.05102e-05
ENSMUSG00000038893	Fam117a	2.85671e-09	8.7007e-05
ENSMUSG00000023456	Tpi1	2.97791e-09	9.06953e-05
ENSMUSG00000042198	Chchd7	3.27364e-09	9.96988e-05
ENSMUSG00000022253	Nadk2	3.53358e-09	0.000107612
ENSMUSG00000042364	Snx18	3.56489e-09	0.000108562
ENSMUSG00000027405	Nop56	4.19419e-09	0.000127721
ENSMUSG00000036442	Thap11	4.39946e-09	0.000133968
ENSMUSG00000080615	Snord99	6.36244e-09	0.000193736
ENSMUSG00000000282	Mnt	6.36958e-09	0.000193947
ENSMUSG00000057363	Uxs1	7.54497e-09	0.000229729
NA	Hist2h2aa2	7.77903e-09	0.000236848
ENSMUSG00000063273	Naa15	7.79574e-09	0.000237349
ENSMUSG00000003355	Fkbp11	8.39805e-09	0.000255679
ENSMUSG00000065124	Snora65	8.71875e-09	0.000265434
ENSMUSG00000071723	Gspt2	9.36211e-09	0.000285011
ENSMUSG00000030677	Kif22	9.50715e-09	0.000289417
ENSMUSG00000028890	Mtf1	1.09655e-08	0.000333802
ENSMUSG00000025512	Chid1	1.11626e-08	0.00033979
ENSMUSG00000022533	Atp13a3	1.32032e-08	0.000401893
ENSMUSG00000026409	Pfkfb2	1.35763e-08	0.000413236
ENSMUSG00000063317	Usp31	1.41573e-08	0.000430904
ENSMUSG00000002985	Apoe	1.44087e-08	0.000438543
ENSMUSG00000071267	Zfp942	1.46046e-08	0.00044449
ENSMUSG00000020087	Tysnd1	1.521e-08	0.000462902
ENSMUSG00000030037	Mrpl53	1.64279e-08	0.00049995
ENSMUSG00000026142	Rhbdd1	1.65215e-08	0.000502781
ENSMUSG00000030802	Bckdk	1.66787e-08	0.000507551
ENSMUSG00000018537	Pcgf2	1.69425e-08	0.000515561
ENSMUSG00000031508	Ankrd10	1.69826e-08	0.000516762
ENSMUSG00000044864	Ankrd50	1.71677e-08	0.000522379
ENSMUSG00000086841	2410006H16Rik	1.71915e-08	0.000523086
ENSMUSG00000048109	Rbm15	2.00868e-08	0.000611162
ENSMUSG00000078032	Mir291b	2.21514e-08	0.000673956
ENSMUSG00000038526	Car14	2.46181e-08	0.000748983
ENSMUSG00000087935	Snora81	2.47794e-08	0.000753865
ENSMUSG00000021037	Ahsa1	2.50683e-08	0.000762629
ENSMUSG00000016552	Foxred2	3.26789e-08	0.000994125
ENSMUSG00000008036	Ap2s1	3.30412e-08	0.00100511
ENSMUSG00000025290	Rps24	3.47045e-08	0.00105568
ENSMUSG00000074862	BC025920	3.59227e-08	0.0010927
ENSMUSG00000100876	2810454H06Rik	3.73882e-08	0.00113724
ENSMUSG00000025912	Mybl1	3.7517e-08	0.00114112
ENSMUSG00000064823	Snord82	4.03446e-08	0.00122708
ENSMUSG00000060591	Ifitm2	4.13923e-08	0.00125891
ENSMUSG00000024766	Lipo3	4.14061e-08	0.00125928
ENSMUSG00000042396	Rbm7	4.17804e-08	0.00127063
ENSMUSG00000062997	Rpl35	4.50146e-08	0.00136894
ENSMUSG00000049305	Ccdc71	4.60543e-08	0.00140051
ENSMUSG00000047181	Samd14	4.66184e-08	0.00141762
ENSMUSG00000067370	B3galt4	4.76077e-08	0.00144765
ENSMUSG00000030649	Anapc15	4.94774e-08	0.00150446
NA	Hist2h2aa1	4.96743e-08	0.0015104
ENSMUSG00000042195	Slc35f2	5.19591e-08	0.00157982
ENSMUSG00000013523	Bcas1	5.60217e-08	0.00170328
ENSMUSG00000022557	Bop1	5.7881e-08	0.00175976
NA	Gm31460	6.40277e-08	0.00194657
ENSMUSG00000026856	Dolpp1	6.78579e-08	0.00206295
ENSMUSG00000029452	Tmem116	6.85806e-08	0.00208485
ENSMUSG00000006728	Cdk4	8.1444e-08	0.00247581
ENSMUSG00000033701	Acbd6	8.36545e-08	0.00254293
ENSMUSG00000021518	Ptdss1	8.96377e-08	0.00272472
ENSMUSG00000020472	Zkscan17	9.34094e-08	0.00283927
ENSMUSG00000031584	Gsr	9.51018e-08	0.00289062
ENSMUSG00000035112	Wnk4	9.69325e-08	0.00294617
ENSMUSG00000024223	Armc12	1.08337e-07	0.00329269
ENSMUSG00000030232	Aebp2	1.12851e-07	0.00342978
ENSMUSG00000092368	A930015D03Rik	1.28698e-07	0.00391126
ENSMUSG00000022385	Gtse1	1.41791e-07	0.00430904
ENSMUSG00000041977	Arhgef11	1.42449e-07	0.00432888
ENSMUSG00000019822	Smpd2	1.43025e-07	0.00434623
ENSMUSG00000046897	Zfp740	1.59458e-07	0.00484545
ENSMUSG00000041889	Shisa4	1.6142e-07	0.00490491
ENSMUSG00000112160	BC024063	1.62199e-07	0.00492842
ENSMUSG00000048922	Cdca2	1.66485e-07	0.00505848
ENSMUSG00000038250	Usp38	1.6982e-07	0.00515963
ENSMUSG00000065272	Snord57	1.69966e-07	0.00516391
NA	Gm40232	1.73396e-07	0.00526794
ENSMUSG00000055874	Foxi3	1.75009e-07	0.00531678
ENSMUSG00000061207	Stk19	1.78548e-07	0.00542412
ENSMUSG00000071855	Ccdc112	1.89426e-07	0.00575437
ENSMUSG00000063316	Rpl27	1.99165e-07	0.00605003
ENSMUSG00000098550	Mir7079	2.27518e-07	0.00691108
ENSMUSG00000060126	Tpt1	2.36277e-07	0.00717692
NA	Gm8140	2.37633e-07	0.00721786
ENSMUSG00000097185	Gm26596	2.44974e-07	0.0074406
ENSMUSG00000085385	Snhg17	2.47204e-07	0.00750809
ENSMUSG00000027881	Prpf38b	2.56251e-07	0.00778261
ENSMUSG00000034906	Ncaph	2.6549e-07	0.00806294
ENSMUSG00000078440	Dohh	2.67658e-07	0.00812849
ENSMUSG00000068856	Sf3b4	2.90077e-07	0.00880905
ENSMUSG00000079641	Rpl39	3.01248e-07	0.00914801
ENSMUSG00000015749	Anp32e	3.15073e-07	0.00956752
ENSMUSG00000041037	Irgq	3.20875e-07	0.00974336
ENSMUSG00000071658	Gng3	3.24321e-07	0.00984768
ENSMUSG00000037936	Scarb1	3.44646e-07	0.0104645
ENSMUSG00000034254	Agpat1	3.47124e-07	0.0105394
ENSMUSG00000046785	Epm2aip1	3.57896e-07	0.0108661
ENSMUSG00000067274	Rplp0	3.76102e-07	0.0114185
ENSMUSG00000031901	Dus2	3.85873e-07	0.0117147
ENSMUSG00000028514	Usp24	3.89124e-07	0.011813
ENSMUSG00000041375	Ccdc9	4.02658e-07	0.0122235
ENSMUSG00000076041	Mir20b	4.04629e-07	0.0122829
NA	LOC102638940	4.0696e-07	0.0123533
ENSMUSG00000007721	Ccdc124	4.23324e-07	0.0128496
ENSMUSG00000030670	Cyp2r1	4.35096e-07	0.0132065
ENSMUSG00000020290	Xpo1	4.43502e-07	0.0134612
ENSMUSG00000024726	Carnmt1	4.85725e-07	0.0147422
ENSMUSG00000078041	Mir292	5.4047e-07	0.0164033
ENSMUSG00000075590	Nrbp2	5.65132e-07	0.0171512
ENSMUSG00000019761	Krt10	5.74634e-07	0.017439
ENSMUSG00000074748	Atxn7l3b	5.77477e-07	0.0175247
ENSMUSG00000015980	Lrrc27	5.83192e-07	0.0176976
ENSMUSG00000001525	Tubb5	5.88757e-07	0.0178658
ENSMUSG00000031139	Mcf2	6.06978e-07	0.0184181
ENSMUSG00000085042	Abhd11os	6.43303e-07	0.0195197
ENSMUSG00000093904	Tomm20	6.43545e-07	0.0195265
ENSMUSG00000023044	Csad	6.45696e-07	0.0195911
ENSMUSG00000034021	Pds5b	6.48866e-07	0.0196866
ENSMUSG00000020923	Ubtf	6.50078e-07	0.0197227
ENSMUSG00000037805	Rpl10a	6.73235e-07	0.0204246
ENSMUSG00000027342	Pcna	6.75223e-07	0.0204842
ENSMUSG00000024853	Sf3b2	6.78054e-07	0.0205695
ENSMUSG00000032777	Gtf3c1	7.03325e-07	0.0213354
ENSMUSG00000027829	Ccnl1	7.10977e-07	0.0215668
NA	E130012A19Rik	7.12367e-07	0.0216082
ENSMUSG00000007836	Hnrnpa0	7.21923e-07	0.0218974
ENSMUSG00000036986	Pml	7.62588e-07	0.0231301
ENSMUSG00000032803	Cdv3	8.16149e-07	0.0247538
ENSMUSG00000022517	Mgrn1	8.21394e-07	0.0249121
ENSMUSG00000034601	2700049A03Rik	8.25565e-07	0.0250377
ENSMUSG00000064949	Snora61	8.64567e-07	0.0262197
ENSMUSG00000007739	Cct4	8.94395e-07	0.0271234
ENSMUSG00000086296	D030055H07Rik	8.97912e-07	0.0272292
ENSMUSG00000014907	Naf1	9.06997e-07	0.0275038
ENSMUSG00000107499	Ccdc142	9.17081e-07	0.0278086
ENSMUSG00000036427	Gpi1	9.35399e-07	0.0283632
ENSMUSG00000047473	Zfp30	9.5371e-07	0.0289175
NA	Gm39990	1.02111e-06	0.0309601
NA	C330006A16Rik	1.03577e-06	0.0314037
ENSMUSG00000089671	Gm16537	1.10937e-06	0.0336339
ENSMUSG00000023019	Gpd1	1.10937e-06	0.0336339
ENSMUSG00000030672	Mylpf	1.11656e-06	0.0338497
ENSMUSG00000030411	Nova2	1.15106e-06	0.0348945
ENSMUSG00000097772	5430416N02Rik	1.20161e-06	0.0364256
ENSMUSG00000059277	R74862	1.2155e-06	0.0368455
ENSMUSG00000029591	Ung	1.2231e-06	0.0370747
ENSMUSG00000029616	Erp29	1.23416e-06	0.0374087
ENSMUSG00000033964	Zbtb41	1.23977e-06	0.0375775
ENSMUSG00000025911	Adhfe1	1.24543e-06	0.0377477
ENSMUSG00000032892	Rangrf	1.28011e-06	0.0387977
ENSMUSG00000047654	Tssk6	1.2805e-06	0.0388083
ENSMUSG00000004561	Mettl17	1.29647e-06	0.0392909
ENSMUSG00000021392	Nol8	1.32578e-06	0.0401778
NA	LOC108167793	1.33842e-06	0.0405594
ENSMUSG00000028990	Lzic	1.3713e-06	0.0415544
ENSMUSG00000032959	Pebp1	1.3825e-06	0.0418926
ENSMUSG00000015083	C8g	1.40295e-06	0.0425107
NA	Prkrir	1.41528e-06	0.0428828
ENSMUSG00000042293	Gm5617	1.42194e-06	0.0430833
ENSMUSG00000035242	Oaz1	1.52553e-06	0.0462205
ENSMUSG00000025358	Cdk2	1.55203e-06	0.0470218
ENSMUSG00000009681	Bcr	1.56228e-06	0.0473308
NA	Gm31852	1.5766e-06	0.0477631
ENSMUSG00000090877	Hspa1b	1.57774e-06	0.0477962
ENSMUSG00000097519	4930558J18Rik	1.6387e-06	0.0496413
ENSMUSG00000007415	Gatad1	1.65506e-06	0.050135
ENSMUSG00000040321	Zfp770	1.66356e-06	0.0503909
ENSMUSG00000004630	Pcp2	1.71546e-06	0.0519612
ENSMUSG00000015476	Prrt1	1.73158e-06	0.0524478
ENSMUSG00000022325	Pop1	1.74337e-06	0.0528032
ENSMUSG00000000740	Rpl13	1.80438e-06	0.0546492
ENSMUSG00000050192	Eif5a2	1.83946e-06	0.0557099
ENSMUSG00000086502	B130055M24Rik	1.87722e-06	0.0568516
ENSMUSG00000031958	Ldhd	1.87922e-06	0.0569102
NA	LOC108168367	1.88144e-06	0.0569758
ENSMUSG00000101878	Gm8203	1.90538e-06	0.0576988
ENSMUSG00000010453	Kansl3	1.90601e-06	0.0577159
ENSMUSG00000078451	Ppil6	1.94644e-06	0.0589382
ENSMUSG00000028436	Dcaf12	2.00984e-06	0.060856
ENSMUSG00000098188	Sowahc	2.02284e-06	0.0612476
ENSMUSG00000107994	D830050J10Rik	2.03011e-06	0.0614657
ENSMUSG00000016534	Lamp2	2.17886e-06	0.065967
ENSMUSG00000029708	Gcc1	2.23145e-06	0.0675572
ENSMUSG00000047832	Cdca4	2.2675e-06	0.0686462
ENSMUSG00000041841	Rpl37	2.32461e-06	0.070373
NA	D17Wsu92e	2.43639e-06	0.0737543
NA	Gm35844	2.4666e-06	0.0746666
ENSMUSG00000024896	Minpp1	2.59528e-06	0.0785592
ENSMUSG00000022426	Josd1	2.59878e-06	0.0786626
NA	LOC102631780	2.60418e-06	0.0788233
ENSMUSG00000030792	Dkkl1	2.72252e-06	0.0824026
ENSMUSG00000031016	Wee1	2.76219e-06	0.0836006
ENSMUSG00000003585	Sec14l2	2.80488e-06	0.0848897
ENSMUSG00000040857	Erf	2.82038e-06	0.0853558
ENSMUSG00000032285	Dnaja4	2.88949e-06	0.0874445
ENSMUSG00000035726	Supt16	2.89251e-06	0.0875333
ENSMUSG00000039224	D1Pas1	3.03788e-06	0.0919294
ENSMUSG00000045538	Ddx28	3.0836e-06	0.0933097
ENSMUSG00000065473	Mir19b-2	3.09534e-06	0.093662
ENSMUSG00000038467	Chmp4b	3.31811e-06	0.100399
ENSMUSG00000065613	Mir92-2	3.46406e-06	0.104812
ENSMUSG00000004934	Pias4	3.60359e-06	0.10903
ENSMUSG00000087993	Mir1982	3.65793e-06	0.110671
ENSMUSG00000038384	Setd1b	3.74717e-06	0.113367
ENSMUSG00000021957	Tkt	3.75636e-06	0.113641
ENSMUSG00000027189	Trim44	3.76971e-06	0.114041
ENSMUSG00000026558	Uck2	3.78475e-06	0.114492
ENSMUSG00000071657	Bscl2	3.81394e-06	0.115372
ENSMUSG00000038528	Mfsd4b5	3.86856e-06	0.11702
ENSMUSG00000007033	Hspa1l	3.92501e-06	0.118724
ENSMUSG00000003469	Phyhip	3.94915e-06	0.11945
ENSMUSG00000032518	Rpsa	3.9654e-06	0.119938
ENSMUSG00000025578	Cbx8	4.1391e-06	0.125187
ENSMUSG00000042302	Ehbp1	4.17858e-06	0.126377
ENSMUSG00000052539	Magi3	4.3177e-06	0.13058
ENSMUSG00000041995	Zbed3	4.3681e-06	0.1321
ENSMUSG00000055188	Rbm3os	4.50666e-06	0.136286
ENSMUSG00000090137	Uba52	4.52684e-06	0.136892
ENSMUSG00000117263	Gm35290	4.61311e-06	0.139496
ENSMUSG00000006390	Elovl1	4.64665e-06	0.140505
ENSMUSG00000118491	Gm44505	4.87919e-06	0.147532
ENSMUSG00000028330	Ncbp1	4.89377e-06	0.147968
ENSMUSG00000110605	Gm32856	5.00623e-06	0.151363
ENSMUSG00000038637	Lrrc56	5.12874e-06	0.155062
ENSMUSG00000063229	Ldha	5.85488e-06	0.177011
ENSMUSG00000026383	Epb41l5	5.95786e-06	0.180118
ENSMUSG00000018559	Ctdnep1	6.05825e-06	0.183147
ENSMUSG00000038900	Rpl12	6.0585e-06	0.183149
ENSMUSG00000025894	Aasdhppt	6.12815e-06	0.185248
ENSMUSG00000008601	Rab25	6.39957e-06	0.193446
ENSMUSG00000027787	Nmd3	6.48342e-06	0.195974
ENSMUSG00000064254	Ethe1	6.4906e-06	0.196185
NA	Gm38485	6.60005e-06	0.199486
ENSMUSG00000050029	Rap2c	6.60182e-06	0.199533
ENSMUSG00000117131	Gm41506	6.6891e-06	0.202165
ENSMUSG00000040084	Bub1b	6.76739e-06	0.204524
ENSMUSG00000018554	Ybx2	6.84139e-06	0.206754
ENSMUSG00000026211	Obsl1	6.92344e-06	0.209226
ENSMUSG00000021902	Phf7	7.17518e-06	0.216827
ENSMUSG00000022832	Ropn1	7.38062e-06	0.223027
ENSMUSG00000098811	Mir6913	7.40921e-06	0.223884
ENSMUSG00000003068	Stk11	7.64381e-06	0.230965
ENSMUSG00000116288	Gm41349	7.70822e-06	0.232904
NA	H2-Ke6	7.71754e-06	0.233178
NA	LOC108167880	7.72783e-06	0.233481
ENSMUSG00000035049	Rrp12	7.72784e-06	0.233481
ENSMUSG00000037907	Ankrd13b	7.78766e-06	0.235273
ENSMUSG00000020886	Dlg4	7.82608e-06	0.236426
ENSMUSG00000046667	Rbm12b1	7.89796e-06	0.238589
ENSMUSG00000003423	Pih1d1	8.02218e-06	0.242334
ENSMUSG00000002105	Slc39a13	8.03623e-06	0.24275
ENSMUSG00000029600	Rita1	8.1317e-06	0.245626
ENSMUSG00000032599	Ip6k2	8.21812e-06	0.248228
ENSMUSG00000042182	Bend6	8.24114e-06	0.248915
ENSMUSG00000087303	Lipo2	8.41092e-06	0.254035
ENSMUSG00000035495	Tstd2	8.41806e-06	0.254242
ENSMUSG00000075289	Carns1	8.71446e-06	0.263185
ENSMUSG00000047675	Rps8	8.76812e-06	0.264797
ENSMUSG00000007833	Aldh16a1	8.84407e-06	0.267082
ENSMUSG00000026708	Cenpl	9.10276e-06	0.274885
NA	Gm42278	9.14783e-06	0.276237
ENSMUSG00000015461	Atf6b	9.17465e-06	0.277038
ENSMUSG00000109901	Chmp1b	9.38348e-06	0.283334
ENSMUSG00000053916	Nanp	9.4764e-06	0.28613
ENSMUSG00000022847	Thpo	9.5997e-06	0.289844
ENSMUSG00000025893	Kbtbd3	9.76937e-06	0.294957
ENSMUSG00000010095	Slc3a2	9.85619e-06	0.297568
ENSMUSG00000001569	Nom1	9.9178e-06	0.299418
ENSMUSG00000006585	Cdt1	9.97571e-06	0.301157
ENSMUSG00000030042	Pole4	1.01315e-05	0.305851
ENSMUSG00000000916	Nsun5	1.01488e-05	0.306362
NA	Gm40353	1.02733e-05	0.310111
ENSMUSG00000053754	Chd8	1.05343e-05	0.317977
ENSMUSG00000086290	Snhg12	1.05709e-05	0.319073
ENSMUSG00000021519	Mterf3	1.06863e-05	0.322545
ENSMUSG00000025132	Arhgdia	1.12217e-05	0.338692
ENSMUSG00000031848	Lsm4	1.19156e-05	0.359625
NA	Hist1h3f	1.19442e-05	0.360476
NA	Hist1h2bh	1.19442e-05	0.360476
ENSMUSG00000070493	Chchd2	1.24497e-05	0.375706
ENSMUSG00000026187	Xrcc5	1.24969e-05	0.377119
ENSMUSG00000019564	Arid3a	1.2894e-05	0.389088
ENSMUSG00000004462	Tbccd1	1.29699e-05	0.391367
NA	Ccdc36	1.32878e-05	0.400945
ENSMUSG00000041117	Ccdc8	1.33738e-05	0.403527
NA	Gm42127	1.36907e-05	0.413076
ENSMUSG00000005312	Ubqln1	1.37405e-05	0.414565
ENSMUSG00000009905	Kdsr	1.39788e-05	0.421739
ENSMUSG00000026437	Cdk18	1.42178e-05	0.428936
ENSMUSG00000006998	Psmd2	1.42202e-05	0.428994
NA	LOC108168093	1.44456e-05	0.43578
ENSMUSG00000108034	4930557K07Rik	1.45521e-05	0.438978
ENSMUSG00000041153	Osgin2	1.47204e-05	0.444042
ENSMUSG00000020364	Zfp354a	1.47241e-05	0.444137
ENSMUSG00000024524	Gnal	1.49041e-05	0.449552
ENSMUSG00000116701	Gm30726	1.4919e-05	0.449986
ENSMUSG00000001910	Nacc1	1.51457e-05	0.45681
ENSMUSG00000029510	Gpc2	1.5629e-05	0.471371
ENSMUSG00000027263	Tubgcp4	1.56675e-05	0.472516
ENSMUSG00000059291	Rpl11	1.5726e-05	0.474266
ENSMUSG00000021079	Timm9	1.68607e-05	0.508469
ENSMUSG00000048583	Igf2	1.6874e-05	0.508852
ENSMUSG00000045934	Mtmr11	1.72685e-05	0.520731
ENSMUSG00000039117	Taf4	1.72882e-05	0.521309
NA	4930522P08Rik	1.8124e-05	0.546492
ENSMUSG00000030683	Sez6l2	1.82976e-05	0.55171
ENSMUSG00000042320	Prox2	1.84614e-05	0.556628
ENSMUSG00000022427	Tomm22	1.8678e-05	0.563142
NA	Elmsan1	1.88342e-05	0.567833
ENSMUSG00000065649	Snora74a	1.98192e-05	0.597508
NA	Ldoc1l	2.00311e-05	0.603876
ENSMUSG00000026940	Ccdc183	2.01175e-05	0.606461
ENSMUSG00000015095	Fbxw5	2.01635e-05	0.607829
NA	LOC105246056	2.09525e-05	0.631592
ENSMUSG00000037251	Pomk	2.10352e-05	0.634064
ENSMUSG00000090264	Eif4ebp3	2.14201e-05	0.645643
ENSMUSG00000026234	Ncl	2.18122e-05	0.657441
ENSMUSG00000046364	Rpl27a	2.18124e-05	0.657441
ENSMUSG00000017670	Elmo2	2.22475e-05	0.670516
ENSMUSG00000068523	Gng5	2.22696e-05	0.67116
ENSMUSG00000021615	Xrcc4	2.30093e-05	0.693431
ENSMUSG00000028367	Txn1	2.32901e-05	0.701872
ENSMUSG00000070106	Mir363	2.33336e-05	0.703159
ENSMUSG00000018474	Chd3	2.39074e-05	0.720427
ENSMUSG00000118516	Cyp2d13	2.39379e-05	0.721321
ENSMUSG00000038323	1700066M21Rik	2.43026e-05	0.732287
ENSMUSG00000030806	Stx1b	2.47859e-05	0.746823
ENSMUSG00000044030	Irf2bp1	2.54474e-05	0.766729
ENSMUSG00000023048	Prr13	2.59231e-05	0.781037
ENSMUSG00000072770	Acrbp	2.68327e-05	0.808415
NA	Gm36183	2.72297e-05	0.82035
ENSMUSG00000058704	Memo1	2.73589e-05	0.824216
ENSMUSG00000045005	Fzd5	2.75131e-05	0.828833
ENSMUSG00000032396	Dis3l	2.76578e-05	0.833163
ENSMUSG00000017421	Zfp207	2.81459e-05	0.847839
ENSMUSG00000053121	Gm5129	2.87781e-05	0.866853
NA	4931428F04Rik	2.91753e-05	0.87879
ENSMUSG00000008683	Rps15a	2.9675e-05	0.89381
ENSMUSG00000000555	Itga5	2.97059e-05	0.894713
ENSMUSG00000024219	Anks1	2.97203e-05	0.895115
ENSMUSG00000085451	Gm40614	3.00979e-05	0.906459
NA	Atp5d	3.02032e-05	0.9096
ENSMUSG00000029599	Ddx54	3.14087e-05	0.945874
ENSMUSG00000113800	2210039B01Rik	3.14877e-05	0.948221
NA	Gm17801	3.20218e-05	0.964274
ENSMUSG00000111415	Gm39325	3.2069e-05	0.965663
ENSMUSG00000018565	Elp5	3.21642e-05	0.968497
ENSMUSG00000038582	Pptc7	3.22969e-05	0.972459
ENSMUSG00000032579	Hemk1	3.23233e-05	0.973222
ENSMUSG00000049091	Sephs2	3.29685e-05	0.992614
ENSMUSG00000031934	Panx1	3.29777e-05	0.992861
ENSMUSG00000044641	Pard6b	3.30783e-05	0.995855
ENSMUSG00000029699	Ssc4d	3.35724e-05	1
ENSMUSG00000025758	Plk4	3.38611e-05	1
ENSMUSG00000033233	Trim45	3.43632e-05	1
ENSMUSG00000040112	Mrps35	3.43732e-05	1
ENSMUSG00000071660	Ttc9c	3.51189e-05	1
ENSMUSG00000029209	Gnpda2	3.52386e-05	1
ENSMUSG00000045903	Npas4	3.53664e-05	1
ENSMUSG00000010097	Nxf1	3.56196e-05	1
ENSMUSG00000021643	Serf1	3.68188e-05	1
ENSMUSG00000018678	Sp2	3.80855e-05	1
ENSMUSG00000003814	Calr	3.87354e-05	1
ENSMUSG00000114491	A230103O09Rik	3.92978e-05	1
ENSMUSG00000025373	Rnf41	3.99045e-05	1
ENSMUSG00000003206	Ebi3	3.99865e-05	1
ENSMUSG00000031974	Abcb10	4.0186e-05	1
ENSMUSG00000062825	Actg1	4.13263e-05	1
ENSMUSG00000028719	Cmpk1	4.18733e-05	1
ENSMUSG00000002731	Prkra	4.26614e-05	1
ENSMUSG00000074679	Defb28	4.3018e-05	1
ENSMUSG00000022770	Dlg1	4.30709e-05	1
ENSMUSG00000006310	Zbtb32	4.31101e-05	1
ENSMUSG00000028419	Chmp5	4.32365e-05	1
NA	Gm33622	4.39181e-05	1
ENSMUSG00000041915	Ammecr1l	4.42273e-05	1
ENSMUSG00000051510	Mafg	4.43445e-05	1
ENSMUSG00000021647	Cartpt	4.44546e-05	1
ENSMUSG00000002297	Dbf4	4.49158e-05	1
ENSMUSG00000017404	Rpl19	4.50403e-05	1
ENSMUSG00000001909	Trmt1	4.54556e-05	1
ENSMUSG00000037104	Socs5	4.58435e-05	1
ENSMUSG00000051989	Smim11	4.72999e-05	1
ENSMUSG00000057113	Npm1	4.78247e-05	1
ENSMUSG00000104755	Mir677	4.95347e-05	1
NA	LOC108167982	4.96592e-05	1
ENSMUSG00000004980	Hnrnpa2b1	4.99845e-05	1
ENSMUSG00000078817	Nlrp12	5.21268e-05	1
ENSMUSG00000011096	Akt1s1	5.21681e-05	1
ENSMUSG00000028416	Bag1	5.21823e-05	1
ENSMUSG00000031320	Rps4x	5.31851e-05	1
ENSMUSG00000051036	Ttc24	5.3489e-05	1
ENSMUSG00000037058	Paip2	5.4269e-05	1
ENSMUSG00000042406	Atf4	5.5433e-05	1
ENSMUSG00000051351	Zfp46	5.58169e-05	1
ENSMUSG00000025374	Nabp2	5.64058e-05	1
ENSMUSG00000031988	Vps26b	5.72535e-05	1
ENSMUSG00000034786	Gpsm3	5.96467e-05	1
ENSMUSG00000087547	Platr27	5.99331e-05	1
NA	Gm41962	6.05126e-05	1
ENSMUSG00000024242	Map4k3	6.09525e-05	1
ENSMUSG00000087307	Gm12925	6.10659e-05	1
ENSMUSG00000035390	Brsk1	6.11382e-05	1
ENSMUSG00000026864	Hspa5	6.15594e-05	1
ENSMUSG00000074818	Pdzd7	6.16648e-05	1
ENSMUSG00000039967	Zfp292	6.20163e-05	1
ENSMUSG00000062006	Rpl34	6.20372e-05	1
ENSMUSG00000009070	Rsph14	6.36642e-05	1
NA	Fam129c	6.44716e-05	1
ENSMUSG00000025024	Smndc1	6.67998e-05	1
ENSMUSG00000075592	Nynrin	6.78413e-05	1
NA	2010-09-01	6.95522e-05	1
ENSMUSG00000019998	Stx7	6.95603e-05	1
ENSMUSG00000046792	Zfp787	6.97585e-05	1
ENSMUSG00000026848	Tor1b	6.99916e-05	1
ENSMUSG00000050619	Zscan29	6.99925e-05	1
ENSMUSG00000054051	Ercc6	7.06168e-05	1
ENSMUSG00000060716	Plekhh1	7.06979e-05	1
ENSMUSG00000004328	Hif3a	7.13559e-05	1
ENSMUSG00000033453	Adamts15	7.19059e-05	1
ENSMUSG00000045752	Tssc4	7.25015e-05	1
ENSMUSG00000057778	Cyb5d2	7.29937e-05	1
ENSMUSG00000057666	Gapdh	7.37181e-05	1
ENSMUSG00000023979	Guca1b	7.50052e-05	1
NA	Gm41575	7.62966e-05	1
ENSMUSG00000026822	Lcn2	7.75666e-05	1
NA	Hist2h2ab	7.81036e-05	1
ENSMUSG00000025935	Tram1	7.89996e-05	1
ENSMUSG00000024371	C2	7.93568e-05	1
ENSMUSG00000055723	Rras2	8.02972e-05	1
ENSMUSG00000049734	Trex1	8.05998e-05	1
ENSMUSG00000031935	Med17	8.06007e-05	1
ENSMUSG00000021606	Ndufs6	8.12335e-05	1
NA	Gm36490	8.12524e-05	1
ENSMUSG00000000568	Hnrnpd	8.13541e-05	1
NA	Znrd1	8.23462e-05	1
ENSMUSG00000047379	B4gat1	8.29473e-05	1
ENSMUSG00000029147	Ppm1g	8.31924e-05	1
ENSMUSG00000047881	Rell1	8.42823e-05	1
NA	Gm30149	8.59895e-05	1
NA	Znrd1as	8.70302e-05	1
ENSMUSG00000027601	Mtfr1	8.98613e-05	1
ENSMUSG00000006720	Zfp184	9.01539e-05	1
ENSMUSG00000059659	Gm10069	9.10119e-05	1
ENSMUSG00000085241	Snhg3	9.32754e-05	1
ENSMUSG00000024213	Nudt3	9.46505e-05	1
ENSMUSG00000061458	Nol10	9.54135e-05	1
ENSMUSG00000029027	Dffb	9.69769e-05	1
ENSMUSG00000059128	Ifnl2	9.78937e-05	1
ENSMUSG00000038552	Fndc4	9.84104e-05	1
ENSMUSG00000030357	Fkbp4	9.86839e-05	1
ENSMUSG00000029438	Bcl7a	9.86962e-05	1
ENSMUSG00000073771	Btbd19	9.87784e-05	1
ENSMUSG00000038633	Degs1	9.87943e-05	1
ENSMUSG00000017765	Slc12a4	9.88092e-05	1
NA	Gm31735	9.9354e-05	1
ENSMUSG00000032010	Usp2	9.97915e-05	1
ENSMUSG00000004473	Clec11a	0.000100219	1
ENSMUSG00000008200	Fnbp4	0.000100316	1
ENSMUSG00000026049	Tex30	0.000103715	1
ENSMUSG00000028478	Clta	0.000103979	1
ENSMUSG00000031807	Pgls	0.000105029	1
ENSMUSG00000063856	Gpx1	0.000105835	1
ENSMUSG00000046546	Fam43a	0.00010667	1
ENSMUSG00000117869	Snhg4	0.000111672	1
ENSMUSG00000117694	Snhg4	0.000111672	1
ENSMUSG00000047284	Neurl4	0.000113496	1
ENSMUSG00000061477	Rps7	0.000114869	1
NA	Adrbk1	0.000114942	1
ENSMUSG00000027447	Cst3	0.000117706	1
NA	LOC108168359	0.000119812	1
ENSMUSG00000044708	Kcnj10	0.000119835	1
ENSMUSG00000098661	Mir7052	0.00012065	1
ENSMUSG00000011257	Pabpc4	0.000120836	1
ENSMUSG00000006675	P4htm	0.000120893	1
ENSMUSG00000026792	Lrsam1	0.000123365	1
ENSMUSG00000086277	4930558K02Rik	0.000125597	1
ENSMUSG00000017843	Ppp2r5c	0.000125629	1
ENSMUSG00000097039	Pvt1	0.000128519	1
ENSMUSG00000038291	Snx25	0.000128957	1
NA	Gm13251	0.000131356	1
ENSMUSG00000040482	Dxo	0.000131544	1
ENSMUSG00000026228	Htr2b	0.000133021	1
ENSMUSG00000068394	Cep152	0.000133804	1
ENSMUSG00000015217	Hmgb3	0.000134286	1
ENSMUSG00000078937	Cpt1b	0.000134904	1
ENSMUSG00000040532	Abhd11	0.000135621	1
ENSMUSG00000028737	Aldh4a1	0.000135724	1
ENSMUSG00000039523	Cep104	0.000136342	1
ENSMUSG00000026819	Slc25a25	0.00013862	1
ENSMUSG00000095567	Noc2l	0.000139813	1
ENSMUSG00000024068	Spast	0.00014038	1
ENSMUSG00000037542	Aldh8a1	0.000141318	1
NA	Gm35932	0.000142327	1
ENSMUSG00000065094	Snord1a	0.000144003	1
ENSMUSG00000045757	Zfp764	0.000144145	1
ENSMUSG00000003070	Efna2	0.000146276	1
ENSMUSG00000117406	Ntn3	0.00014782	1
ENSMUSG00000090747	Esp8	0.000149791	1
ENSMUSG00000061707	Gm4871	0.000150473	1
ENSMUSG00000043372	Hexim2	0.000150902	1
ENSMUSG00000070576	Mn1	0.000152423	1
ENSMUSG00000057706	Mex3b	0.000152511	1
ENSMUSG00000089432	Mir1966	0.000152992	1
ENSMUSG00000024731	Ms4a10	0.000153063	1
ENSMUSG00000006958	Chrd	0.000156025	1
ENSMUSG00000063235	Ptpmt1	0.00015625	1
NA	Gm31439	0.000158231	1
ENSMUSG00000025154	Arhgap19	0.000158638	1
ENSMUSG00000020295	Hbq1a	0.000159	1
ENSMUSG00000051316	Taf7	0.000159843	1
NA	Gm26536	0.000160248	1
ENSMUSG00000027357	Crls1	0.000160555	1
ENSMUSG00000074238	Ap1ar	0.000161584	1
ENSMUSG00000024664	Fads3	0.000161878	1
ENSMUSG00000026698	Pigc	0.000163438	1
ENSMUSG00000087361	0610043K17Rik	0.000163904	1
ENSMUSG00000046417	Lrrc75a	0.000164088	1
ENSMUSG00000045751	Mms22l	0.000164361	1
ENSMUSG00000002489	Tiam1	0.000167251	1
ENSMUSG00000020857	Nme2	0.000167649	1
ENSMUSG00000043091	Tuba1c	0.00016772	1
ENSMUSG00000035754	Wdr18	0.000168937	1
ENSMUSG00000045912	C2cd4c	0.000169263	1
ENSMUSG00000021474	Sfxn1	0.000172363	1
ENSMUSG00000028937	Acot7	0.0001737	1
ENSMUSG00000015354	Pcolce2	0.000174562	1
ENSMUSG00000021569	Trip13	0.000175575	1
ENSMUSG00000051041	Olfml1	0.00017611	1
ENSMUSG00000029229	Chic2	0.00017623	1
ENSMUSG00000046434	Hnrnpa1	0.000178662	1
ENSMUSG00000028233	Tgs1	0.000179782	1
ENSMUSG00000061393	Acvr2b	0.000181537	1
ENSMUSG00000074221	Zfp568	0.000181875	1
ENSMUSG00000023949	Tcte1	0.000182318	1
ENSMUSG00000003484	Cyp4f18	0.00018467	1
ENSMUSG00000033707	Lrrc24	0.00018577	1
ENSMUSG00000032562	Gnai2	0.000186143	1
ENSMUSG00000110712	Gm39662	0.000186605	1
ENSMUSG00000062101	Zfp119b	0.000187862	1
ENSMUSG00000038437	Mllt6	0.000188299	1
ENSMUSG00000078619	Smarcd2	0.000189264	1
NA	Carkd	0.000190365	1
NA	Olfr1373	0.000192894	1
ENSMUSG00000025407	Gli1	0.000196251	1
NA	Gm14327	0.000196545	1
ENSMUSG00000074529	Zfp972	0.000196545	1
ENSMUSG00000025979	Mob4	0.000198717	1
ENSMUSG00000029394	Cdk2ap1	0.00019935	1
ENSMUSG00000035279	Ssc5d	0.000203347	1
ENSMUSG00000022765	Snap29	0.000204128	1
ENSMUSG00002076818	Snord14e	0.000204749	1
ENSMUSG00000021102	Glrx5	0.000205821	1
ENSMUSG00000021945	Zmym2	0.000209123	1
ENSMUSG00000074825	Itpripl1	0.000215374	1
ENSMUSG00000061232	H2-K1	0.000217302	1
ENSMUSG00000031930	Wwp2	0.000217772	1
ENSMUSG00000064493	Snora28	0.000219131	1
NA	Gm32827	0.000220253	1
ENSMUSG00000070972	Dnajc25	0.000220727	1
ENSMUSG00000054746	Abca15	0.000222109	1
ENSMUSG00000021477	Ctsl	0.000222296	1
NA	Gm39212	0.000222556	1
NA	Tctex1d4	0.00022331	1
ENSMUSG00000005493	Msh4	0.000223445	1
ENSMUSG00000035640	Cbarp	0.000225796	1
ENSMUSG00000049957	Ccdc137	0.000227288	1
ENSMUSG00000047098	Rnf31	0.000229686	1
ENSMUSG00000080727	C920021L13Rik	0.000229981	1
ENSMUSG00000080573	Mir467f	0.000230128	1
ENSMUSG00000024654	Asrgl1	0.000231941	1
ENSMUSG00000027397	Slc20a1	0.000234379	1
ENSMUSG00000063804	Lin28b	0.000234881	1
ENSMUSG00000062070	Pgk1	0.000234935	1
ENSMUSG00000016179	Camk1g	0.00023704	1
NA	A630033H20Rik	0.000237255	1
ENSMUSG00000037706	Cd81	0.000237744	1
ENSMUSG00000001053	N4bp3	0.000238513	1
ENSMUSG00000037053	Azgp1	0.000241853	1
ENSMUSG00000022351	Sqle	0.000241877	1
ENSMUSG00000012422	Tmem167	0.000241907	1
ENSMUSG00000030400	Ercc2	0.000244902	1
ENSMUSG00000118249	Gm36608	0.000246183	1
ENSMUSG00000005469	Prkaca	0.000246717	1
ENSMUSG00000006464	Bbs1	0.000249989	1
ENSMUSG00000079109	Pms2	0.000250648	1
ENSMUSG00000038871	Bpgm	0.000253442	1
ENSMUSG00000019813	Cep57l1	0.000257551	1
ENSMUSG00000051455	Meioc	0.000258152	1
ENSMUSG00000020495	Smg8	0.000258335	1
ENSMUSG00000007850	Hnrnph1	0.000258631	1
ENSMUSG00000038781	Stap2	0.000259351	1
NA	Gm33449	0.000260621	1
ENSMUSG00000024870	Rab1b	0.000261356	1
ENSMUSG00000047714	Ppp1r2	0.000262231	1
ENSMUSG00000019864	Rtn4ip1	0.000262501	1
ENSMUSG00000059013	Sh2d3c	0.000263639	1
ENSMUSG00000097381	A230087F16Rik	0.000263779	1
ENSMUSG00000027942	4933434E20Rik	0.000266055	1
NA	Fam104a	0.000266405	1
ENSMUSG00000032966	Fkbp1a	0.000266428	1
NA	LOC108168876	0.000269287	1
ENSMUSG00000028454	Pigo	0.000269424	1
NA	Gm39760	0.000275314	1
ENSMUSG00000044340	Phlpp1	0.000278564	1
ENSMUSG00000064602	Snora41	0.000279687	1
ENSMUSG00000029186	Pi4k2b	0.000280488	1
ENSMUSG00000087022	9130024F11Rik	0.000282129	1
ENSMUSG00000040842	Szrd1	0.000283414	1
ENSMUSG00000052566	Hook2	0.000284079	1
ENSMUSG00000064224	Gsdma3	0.000285693	1
ENSMUSG00000021103	Mnat1	0.000287677	1
ENSMUSG00000039850	Endov	0.000288405	1
NA	Dirc2	0.000288473	1
ENSMUSG00000022415	Syngr1	0.000288682	1
ENSMUSG00000022973	Synj1	0.000289024	1
ENSMUSG00000026281	Dtymk	0.000289104	1
ENSMUSG00000041849	Card6	0.000292194	1
ENSMUSG00000048756	Foxo3	0.000295075	1
ENSMUSG00000046668	Cxxc5	0.000295231	1
ENSMUSG00000025453	Nnt	0.000296666	1
ENSMUSG00000116207	Nnt	0.000296666	1
ENSMUSG00000078008	Mir291a	0.000296967	1
ENSMUSG00000021311	Mtr	0.000303951	1
ENSMUSG00000028653	Trit1	0.000306438	1
ENSMUSG00000001524	Gtf2h4	0.000307737	1
ENSMUSG00000030409	Dmpk	0.000309618	1
ENSMUSG00000048281	Dleu7	0.000310978	1
ENSMUSG00000025102	3110040N11Rik	0.000315574	1
ENSMUSG00000065219	Snord32a	0.00031721	1
ENSMUSG00000021285	Ppp1r13b	0.000317554	1
ENSMUSG00000109713	Pvrig	0.00031928	1
NA	Tmem189	0.00031936	1
ENSMUSG00000015474	Ppt2	0.000322983	1
ENSMUSG00000063406	Tmed5	0.000324123	1
ENSMUSG00000020277	Pfkl	0.000325411	1
ENSMUSG00000042763	Maneal	0.000325495	1
ENSMUSG00000068407	Rnase12	0.000329097	1
ENSMUSG00000015981	Stk32c	0.000330863	1
ENSMUSG00000098499	Mir6975	0.000332277	1
ENSMUSG00000097290	1300002E11Rik	0.000334391	1
ENSMUSG00000018287	Spag7	0.000335348	1
ENSMUSG00000000628	Hk2	0.000335836	1
ENSMUSG00000033047	Eif3l	0.000338443	1
ENSMUSG00000002771	Grin2d	0.000339229	1
ENSMUSG00000047193	Dync2h1	0.000342634	1
ENSMUSG00000037643	Prkci	0.000342669	1
ENSMUSG00000080268	Brms1	0.000345371	1
ENSMUSG00000032782	Cntrob	0.000346479	1
NA	LOC108169008	0.000348505	1
ENSMUSG00000021608	Lpcat1	0.000348931	1
ENSMUSG00000045875	Adra1a	0.000350494	1
NA	Ccdc94	0.000352448	1
ENSMUSG00000039057	Myo16	0.00035662	1
ENSMUSG00000093169	Mir3079	0.000357701	1
NA	Olfr1371	0.000361881	1
ENSMUSG00000038059	Smim3	0.000361942	1
ENSMUSG00000029163	Emilin1	0.000362129	1
ENSMUSG00000028410	Dnaja1	0.000362402	1
NA	4631405K08Rik	0.000363547	1
ENSMUSG00000021144	Mta1	0.000364564	1
ENSMUSG00000074480	Mex3a	0.000366225	1
ENSMUSG00000026305	Lrrfip1	0.000366484	1
ENSMUSG00000036928	Stag3	0.000370703	1
NA	Hist1h2bm	0.000371485	1
ENSMUSG00000056531	Ccdc18	0.00037245	1
ENSMUSG00000078923	Ube2v1	0.0003743	1
ENSMUSG00000034413	Neurl1b	0.000378226	1
ENSMUSG00000086782	E130102H24Rik	0.000382264	1
ENSMUSG00000049300	Prmt6	0.000383139	1
ENSMUSG00000015605	Srf	0.00038395	1
ENSMUSG00000037010	Apln	0.000386955	1
ENSMUSG00000050473	Slc35d3	0.000387342	1
ENSMUSG00000024220	Zfp523	0.000387963	1
ENSMUSG00000033253	Szt2	0.000399472	1
ENSMUSG00000019986	Ahi1	0.000400959	1
ENSMUSG00000025359	Pmel	0.000403734	1
ENSMUSG00000021824	Ap3m1	0.000403772	1
ENSMUSG00000019432	Ddx39b	0.000410277	1
ENSMUSG00000039656	Rxrb	0.000416054	1
ENSMUSG00000028078	Dclk2	0.000421393	1
ENSMUSG00000045327	6330549D23Rik	0.000421934	1
ENSMUSG00000028989	Angptl7	0.000427677	1
ENSMUSG00000034930	Rtkn	0.000429762	1
ENSMUSG00000026123	Plekhb2	0.000436108	1
ENSMUSG00000018983	E2f2	0.000436606	1
ENSMUSG00000020628	Trappc12	0.000436652	1
ENSMUSG00000044339	Alkbh2	0.000438007	1
ENSMUSG00000008301	Phax	0.000439356	1
ENSMUSG00000101325	Scgb2b4-ps	0.000440366	1
ENSMUSG00000111329	A830035O19Rik	0.000441902	1
ENSMUSG00000024695	Zfp91	0.0004429	1
ENSMUSG00000106514	Mir6976	0.000443488	1
ENSMUSG00000008855	Hdac5	0.000445701	1
ENSMUSG00000032299	Commd4	0.000447508	1
ENSMUSG00000089669	Tnfsf13	0.000447792	1
NA	Tbrg3	0.000448673	1
NA	Ccdc53	0.000452872	1
ENSMUSG00000038773	Kdm3b	0.00045299	1
ENSMUSG00000048439	Nupl2	0.000454138	1
ENSMUSG00000064125	Prr36	0.000455625	1
ENSMUSG00000026922	Agpat2	0.000461997	1
ENSMUSG00000051965	Nanos2	0.000463021	1
ENSMUSG00000034039	Prss29	0.000463832	1
NA	Gm39874	0.000464213	1
ENSMUSG00000062661	Ncs1	0.000470632	1
ENSMUSG00000030811	Fbxl19	0.000471731	1
ENSMUSG00000023036	Pcdhgc4	0.000472784	1
ENSMUSG00000099446	2310005E17Rik	0.000474991	1
ENSMUSG00000000148	Brat1	0.000475189	1
ENSMUSG00000003344	Btbd2	0.000476028	1
ENSMUSG00000025192	Entpd7	0.000476052	1
ENSMUSG00000041057	Wdr43	0.000476365	1
NA	H2afj	0.000476419	1
ENSMUSG00000040658	Dnph1	0.000481434	1
ENSMUSG00000020038	Cry1	0.000481946	1
ENSMUSG00000078652	Psme3	0.000485565	1
ENSMUSG00000067194	Eif1ax	0.000488719	1
ENSMUSG00000038079	Tmem237	0.000493401	1
ENSMUSG00000005610	Eif4g2	0.000494374	1
NA	LOC108168110	0.000496838	1
ENSMUSG00000024406	Pou5f1	0.00049739	1
ENSMUSG00000040146	Rgl3	0.000503054	1
ENSMUSG00000031631	Cfap97	0.000503367	1
ENSMUSG00000017747	Ghdc	0.000504781	1
ENSMUSG00000004460	Dnajb11	0.000505435	1
ENSMUSG00000037905	Bri3bp	0.000506909	1
ENSMUSG00000046731	Kctd11	0.000508014	1
ENSMUSG00000024622	Hmgxb3	0.000508044	1
NA	Gm34154	0.000508535	1
ENSMUSG00000021222	Dcaf4	0.000510049	1
ENSMUSG00000015968	Cacna1d	0.000510823	1
ENSMUSG00000040661	Rad54l2	0.000513564	1
NA	0610009B22Rik	0.000515327	1
ENSMUSG00000059981	Taok2	0.000520542	1
ENSMUSG00000086682	Gm16023	0.000521084	1
ENSMUSG00000094845	Tmem95	0.000521654	1
NA	Gm26908	0.000521802	1
ENSMUSG00000029070	Mxra8	0.000522154	1
ENSMUSG00000113170	Gm36839	0.000522359	1
ENSMUSG00000018068	Ints2	0.000527527	1
ENSMUSG00000036555	Iqce	0.000528683	1
ENSMUSG00000024578	Il17b	0.000528683	1
ENSMUSG00000038451	Spsb2	0.000529673	1
ENSMUSG00000073460	Pnldc1	0.000531468	1
ENSMUSG00000021728	Emb	0.000538715	1
NA	Gm34293	0.000545673	1
ENSMUSG00000013707	Tnfaip8l2	0.000545864	1
ENSMUSG00000040009	Gnaz	0.000546172	1
NA	Asun	0.000549341	1
ENSMUSG00000068747	Sort1	0.000555506	1
ENSMUSG00000087408	Cers1	0.000559847	1
ENSMUSG00000109523	Gdf1	0.000559847	1
ENSMUSG00000025130	P4hb	0.000563925	1
NA	Gm34155	0.00056495	1
ENSMUSG00000022365	Derl1	0.00056736	1
ENSMUSG00000028641	P3h1	0.000568016	1
NA	Gm30321	0.000570215	1
NA	LOC108167653	0.00057227	1
NA	Gm40713	0.000572366	1
ENSMUSG00000026743	Mllt10	0.000579027	1
NA	Gm39270	0.00058227	1
ENSMUSG00000015214	Mtmr1	0.000585558	1
ENSMUSG00000028790	Khdrbs1	0.00058699	1
NA	Gm41046	0.000588957	1
ENSMUSG00000095115	Itpripl2	0.000593704	1
ENSMUSG00000029672	Fam3c	0.000596161	1
ENSMUSG00000048833	Slc39a9	0.00060491	1
NA	Gm36024	0.000624088	1
ENSMUSG00000030681	Mvp	0.000625513	1
ENSMUSG00000038697	Taf5l	0.000628938	1
ENSMUSG00000065589	Mir301	0.000632095	1
NA	Gm42114	0.000632372	1
ENSMUSG00000020374	Rasgef1c	0.000639996	1
ENSMUSG00000026017	Carf	0.000640802	1
NA	Gm33359	0.000641593	1
ENSMUSG00000045302	Preb	0.000650917	1
ENSMUSG00000042978	Sbk1	0.000652783	1
ENSMUSG00000026153	Fam135a	0.000655524	1
ENSMUSG00000039741	Bahcc1	0.000655961	1
ENSMUSG00000029761	Cald1	0.000656519	1
ENSMUSG00000089774	Slc5a3	0.000661156	1
NA	AA543186	0.000662257	1
ENSMUSG00000029254	Stap1	0.000668531	1
ENSMUSG00000004263	Atn1	0.000671077	1
ENSMUSG00000037418	Best1	0.000677413	1
ENSMUSG00000029062	Cdk11b	0.000678791	1
ENSMUSG00000002325	Irf9	0.00067938	1
ENSMUSG00000001103	Sebox	0.000679709	1
NA	Gm30527	0.000680677	1
ENSMUSG00000027247	Arhgap1	0.000686668	1
ENSMUSG00000020258	Glyctk	0.000691895	1
ENSMUSG00000026587	Astn1	0.000693523	1
ENSMUSG00000034902	Pip5k1c	0.00069781	1
ENSMUSG00000026965	Anapc2	0.000703003	1
ENSMUSG00000030699	Tbx6	0.000703288	1
ENSMUSG00000028958	Tmub1	0.000703832	1
ENSMUSG00000047507	Baiap3	0.000705081	1
ENSMUSG00000021413	Prpf4b	0.00070693	1
NA	Gm38939	0.000707798	1
ENSMUSG00000025198	Erlin1	0.000710352	1
ENSMUSG00000020048	Hsp90b1	0.000712881	1
ENSMUSG00000044081	Zfp85os	0.000713484	1
ENSMUSG00000032062	2310030G06Rik	0.00071565	1
ENSMUSG00000027953	Slc50a1	0.00071733	1
ENSMUSG00000021131	Erh	0.000718039	1
ENSMUSG00000031555	Adam9	0.000719625	1
ENSMUSG00000028518	Prkaa2	0.000719983	1
ENSMUSG00000102918	Pcdhgc3	0.000727264	1
NA	BC048403	0.000727498	1
ENSMUSG00000059920	4930453N24Rik	0.000729131	1
ENSMUSG00000041238	Rbbp8	0.000731144	1
ENSMUSG00000056228	Cars2	0.000731417	1
ENSMUSG00000027654	Fam83d	0.000732341	1
ENSMUSG00000023011	Faim2	0.000732932	1
ENSMUSG00000012211	Tex22	0.000733458	1
ENSMUSG00000040102	Klhl42	0.000737605	1
ENSMUSG00000063524	Eno1	0.00073777	1
NA	LOC102639518	0.000740981	1
ENSMUSG00000040025	Ythdf2	0.000742379	1
ENSMUSG00000060279	Ap2a1	0.00074341	1
ENSMUSG00000018666	Cbx1	0.000743858	1
NA	LOC108168742	0.000743909	1
ENSMUSG00000026679	Enkur	0.000748652	1
ENSMUSG00000091971	Hspa1a	0.000757562	1
ENSMUSG00000085058	8030453O22Rik	0.000761813	1
ENSMUSG00000062761	Zfp512	0.000764508	1
ENSMUSG00000082103	Gm15320	0.000769346	1
ENSMUSG00000018862	Otop3	0.000770783	1
ENSMUSG00000098881	Mir6927	0.000771648	1
ENSMUSG00000027187	Cat	0.00077526	1
NA	Gm39762	0.000780847	1
ENSMUSG00000034175	Rhbdd3	0.000782645	1
ENSMUSG00000026170	Cyp27a1	0.000787161	1
NA	LOC108168026	0.000789912	1
ENSMUSG00000003429	Rps11	0.000791008	1
ENSMUSG00000025103	Btbd1	0.000794128	1
ENSMUSG00000033933	Vhl	0.000801356	1
ENSMUSG00000004056	Akt2	0.000809247	1
ENSMUSG00000007646	Rad51c	0.000821782	1
ENSMUSG00000039670	Oxld1	0.000825376	1
ENSMUSG00000022052	Ppp2r2a	0.000837619	1
ENSMUSG00000036733	Rbm42	0.000840076	1
ENSMUSG00000044156	Hepacam2	0.00084685	1
ENSMUSG00000054008	Ndst1	0.00084818	1
ENSMUSG00000049653	Spatc1	0.00084886	1
ENSMUSG00000027620	Rbm39	0.000849696	1
NA	4930402H24Rik	0.000855925	1
ENSMUSG00000030590	Fam98c	0.000868346	1
ENSMUSG00000014791	Elmo3	0.000871125	1
ENSMUSG00000030486	Zfp108	0.000880413	1
ENSMUSG00000024987	Cyp26a1	0.0008811	1
ENSMUSG00000025257	Ribc1	0.000893416	1
ENSMUSG00000112964	E430024I08Rik	0.00089364	1
ENSMUSG00000023235	Ccl25	0.000897345	1
ENSMUSG00000057230	Aak1	0.000903802	1
ENSMUSG00000020439	Smtn	0.000904637	1
ENSMUSG00000085890	Tnfsf13os	0.000910772	1
ENSMUSG00000047757	Fancb	0.00091202	1
ENSMUSG00000024966	Stip1	0.00091389	1
ENSMUSG00000018379	Srsf1	0.000919198	1
ENSMUSG00000031422	Morf4l2	0.000923141	1
ENSMUSG00000102543	Pcdhgc5	0.000932334	1
ENSMUSG00000068335	Dok1	0.00093322	1
ENSMUSG00000039262	Prrc2b	0.0009431	1
ENSMUSG00000072825	Cep170b	0.000948656	1
ENSMUSG00000079659	Tmem243	0.000949847	1
NA	Zak	0.000953784	1
ENSMUSG00000031754	Nudt21	0.00096422	1
NA	1810032O08Rik	0.000968452	1
ENSMUSG00000115338	Pnp	0.000970043	1
ENSMUSG00000038374	Rbm8a	0.000973919	1
ENSMUSG00000018849	Wwc1	0.000977266	1
ENSMUSG00000038751	Ptk6	0.000981169	1
ENSMUSG00000006392	Med8	0.000986353	1
ENSMUSG00000063410	Stk24	0.00099134	1
ENSMUSG00000032470	Mras	0.001011	1
ENSMUSG00000029430	Ran	0.00101163	1
ENSMUSG00000039438	Ttc36	0.00101254	1
NA	H2afy	0.0010128	1
NA	Gatsl3	0.00101636	1
ENSMUSG00000045102	Poln	0.00102022	1
ENSMUSG00000024283	Wac	0.00102324	1
ENSMUSG00000041133	Smc1a	0.00102893	1
ENSMUSG00000039330	Tsga10ip	0.00103671	1
ENSMUSG00000033965	Slc16a2	0.00104658	1
ENSMUSG00000021051	Ppp2r5e	0.00104753	1
ENSMUSG00000032293	Ireb2	0.00104813	1
ENSMUSG00000049672	Zbtb14	0.00105108	1
NA	2410131K14Rik	0.0010545	1
ENSMUSG00000044950	Pwwp2a	0.00105631	1
ENSMUSG00000032714	Syde1	0.0010652	1
NA	Gm39265	0.00106892	1
ENSMUSG00000032308	Ulk3	0.00107008	1
ENSMUSG00000028017	Egf	0.00107025	1
ENSMUSG00000063488	Zkscan7	0.0010805	1
ENSMUSG00000021918	Nek4	0.00108256	1
ENSMUSG00000024169	Ift140	0.00108533	1
ENSMUSG00000050439	Enthd1	0.00108737	1
ENSMUSG00000064264	Zfp428	0.00109343	1
ENSMUSG00000082821	Gm12880	0.00109349	1
ENSMUSG00000026229	Psmd1	0.00109564	1
ENSMUSG00000059288	Cdyl	0.00109742	1
NA	Cyr61	0.00110094	1
ENSMUSG00000042814	Mcts2	0.00110537	1
ENSMUSG00000033373	Fntb	0.001108	1
ENSMUSG00000015120	Ube2i	0.00110805	1
ENSMUSG00000052906	Ubxn8	0.00110815	1
ENSMUSG00000061778	Mospd2	0.00111403	1
ENSMUSG00000032388	Spg21	0.00111743	1
NA	1700094D03Rik	0.0011205	1
ENSMUSG00000046330	Rpl37a	0.00112502	1
ENSMUSG00000052911	Lamb2	0.00112836	1
ENSMUSG00000059743	Fdps	0.00112899	1
ENSMUSG00000019872	Smpdl3a	0.00113343	1
ENSMUSG00000024772	Ehd1	0.00113343	1
ENSMUSG00000031730	Dhodh	0.00113362	1
ENSMUSG00000029614	Rpl6	0.00113714	1
ENSMUSG00000021575	Ahrr	0.00113738	1
ENSMUSG00000030172	Erc1	0.00115265	1
ENSMUSG00000052713	Zfp608	0.00115686	1
ENSMUSG00000025575	Cant1	0.00115979	1
NA	LOC108167563	0.00116826	1
ENSMUSG00000000365	Rnf17	0.00117035	1
ENSMUSG00000073062	Zxdb	0.00117077	1
NA	LOC102639982	0.00117183	1
ENSMUSG00000046323	Dppa3	0.0011815	1
ENSMUSG00000001248	Gramd1a	0.00118244	1
ENSMUSG00000022412	Mief1	0.00118635	1
ENSMUSG00000044098	Rsbn1	0.00119368	1
ENSMUSG00000005514	Por	0.00119482	1
ENSMUSG00000098498	Mir8099-1	0.00119656	1
NA	Gm41577	0.00119719	1
ENSMUSG00000034173	Zbed5	0.00120195	1
ENSMUSG00000027130	Slc12a6	0.00120483	1
ENSMUSG00000047501	Cldn4	0.00120766	1
ENSMUSG00000105834	4930592C13Rik	0.00121309	1
ENSMUSG00000006134	Crkl	0.00122669	1
ENSMUSG00000028467	Gba2	0.00123129	1
ENSMUSG00000024107	Lhcgr	0.00123415	1
ENSMUSG00000040242	Fgfr1op2	0.00123543	1
ENSMUSG00000001076	C1ql4	0.00123708	1
ENSMUSG00000030796	Tead2	0.00124211	1
ENSMUSG00000067713	Prkag1	0.00125046	1
ENSMUSG00000036492	Rnf39	0.00125691	1
ENSMUSG00000117351	Gm31615	0.00125728	1
NA	LOC102636360	0.00125905	1
ENSMUSG00000085803	Gm12056	0.00125993	1
ENSMUSG00000074579	Lekr1	0.00127464	1
ENSMUSG00000086610	Gm15408	0.00127718	1
ENSMUSG00000038630	Zkscan16	0.0012927	1
ENSMUSG00000112870	Gm40689	0.0012981	1
ENSMUSG00000025237	Parp6	0.00130195	1
NA	Soga1	0.00130373	1
ENSMUSG00000045575	Vmn1r233	0.0013065	1
ENSMUSG00000049764	Zfp280b	0.00130883	1
ENSMUSG00000024502	Jakmip2	0.00131193	1
ENSMUSG00000019774	Mtrf1l	0.00131308	1
ENSMUSG00000042535	Gtpbp1	0.0013131	1
ENSMUSG00000021660	Btf3	0.00131676	1
NA	Olfr347	0.00132359	1
ENSMUSG00000048758	Rpl29	0.00133152	1
ENSMUSG00000060743	H3f3a	0.00133263	1
NA	Gltscr1	0.00133798	1
NA	Gm31471	0.00133841	1
ENSMUSG00000027193	Api5	0.00134109	1
ENSMUSG00000044147	Arf6	0.00134355	1
ENSMUSG00000098562	Mir6910	0.00134415	1
ENSMUSG00000111200	Gm33728	0.00134816	1
ENSMUSG00000004455	Ppp1cc	0.00135424	1
NA	3110021A11Rik	0.00135633	1
ENSMUSG00000048416	Mlf1	0.00136076	1
ENSMUSG00000025231	Sufu	0.00136266	1
ENSMUSG00000037098	Rab11fip3	0.00137305	1
ENSMUSG00000068130	Zfp442	0.00137473	1
ENSMUSG00000038011	Dnah10	0.00137864	1
ENSMUSG00000048997	Atxn7l2	0.0013849	1
ENSMUSG00000047067	Dusp28	0.00139166	1
ENSMUSG00000001755	Coasy	0.00139265	1
ENSMUSG00000023170	Gps2	0.00139461	1
ENSMUSG00000047866	Lonp2	0.00139907	1
ENSMUSG00000114329	Gm30489	0.00140065	1
ENSMUSG00000027893	Ahcyl1	0.00140355	1
ENSMUSG00000113652	4930518P08Rik	0.00140457	1
ENSMUSG00000057649	Brd9	0.0014072	1
ENSMUSG00000089876	Tmem102	0.00141551	1
ENSMUSG00000063018	2010204K13Rik	0.00141619	1
ENSMUSG00000103844	4933436E23Rik	0.00141907	1
ENSMUSG00000066861	Oas1g	0.00142265	1
ENSMUSG00000022791	Tnk2	0.00142378	1
ENSMUSG00000097755	2010110K18Rik	0.00142584	1
ENSMUSG00000056394	Lig1	0.00142887	1
NA	Gm34349	0.00143606	1
ENSMUSG00000079555	Haus3	0.00144162	1
ENSMUSG00000038387	Rras	0.00144349	1
ENSMUSG00000044700	Tmem201	0.00144617	1
ENSMUSG00000006215	Zbtb17	0.00145352	1
ENSMUSG00000072704	Smim10l1	0.0014545	1
ENSMUSG00000039963	Ccdc40	0.00146208	1
NA	Gm33980	0.00146542	1
ENSMUSG00000099016	Gm27227	0.00146956	1
ENSMUSG00000029028	Lrrc47	0.00147129	1
ENSMUSG00000041453	Rpl21	0.00147734	1
ENSMUSG00000106578	Mir7217	0.00147988	1
ENSMUSG00000042700	Sipa1l1	0.00148882	1
ENSMUSG00000070476	Fam217b	0.00149171	1
ENSMUSG00000052544	St6galnac3	0.00149974	1
ENSMUSG00000020380	Rad50	0.00150921	1
ENSMUSG00000024456	Diaph1	0.00151262	1
ENSMUSG00000039239	Tgfb2	0.00151547	1
ENSMUSG00000032086	Bace1	0.00151558	1
ENSMUSG00000087660	B230398E01Rik	0.00151875	1
ENSMUSG00000076315	Mir343	0.00152004	1
ENSMUSG00000016528	Mapkapk2	0.00152585	1
ENSMUSG00000041298	Katnal1	0.00153686	1
ENSMUSG00000030823	9130019O22Rik	0.00155367	1
ENSMUSG00000048661	Lemd3	0.00157752	1
ENSMUSG00000021175	Cdca7l	0.00158545	1
NA	Olfr46	0.00159071	1
ENSMUSG00000052369	Tmem106c	0.00159669	1
ENSMUSG00000026176	Ctdsp1	0.00159909	1
ENSMUSG00000071204	Gm10319	0.00160145	1
ENSMUSG00000021391	Cenpp	0.00160198	1
ENSMUSG00000040511	Pvr	0.00160414	1
NA	Gm34439	0.00160991	1
ENSMUSG00000061461	Smim20	0.00161228	1
ENSMUSG00000117991	Gm34636	0.00161358	1
NA	LOC102639143	0.00161484	1
ENSMUSG00000040372	Gpr63	0.00161912	1
ENSMUSG00000030800	Prss8	0.00162231	1
ENSMUSG00000026349	Ccnt2	0.00162489	1
ENSMUSG00000049892	Rasd1	0.00163016	1
ENSMUSG00000036721	Zscan12	0.00163905	1
NA	Gm32257	0.00164009	1
ENSMUSG00000036098	Myrf	0.00164067	1
ENSMUSG00000026080	Chst10	0.00164591	1
NA	Gm38914	0.00164603	1
ENSMUSG00000074934	Grem1	0.00164904	1
NA	Fam21	0.00167092	1
ENSMUSG00000062961	Ccdc177	0.00167628	1
ENSMUSG00000030284	Creld1	0.00167789	1
ENSMUSG00000015452	Ager	0.00167828	1
ENSMUSG00000040648	Ppip5k2	0.00168173	1
ENSMUSG00000086800	4930556L07Rik	0.00168463	1
NA	Gm38822	0.00168575	1
ENSMUSG00000021500	Ddx46	0.00168911	1
ENSMUSG00000031434	Morc4	0.0016901	1
NA	Gm41814	0.00169013	1
ENSMUSG00000000411	Tssk3	0.00169135	1
ENSMUSG00000019732	Calr3	0.00169569	1
NA	Nupl1	0.00169691	1
ENSMUSG00000102416	4933424G06Rik	0.00171704	1
ENSMUSG00000030168	Adipor2	0.00172225	1
ENSMUSG00000035199	Arl6ip5	0.00172578	1
ENSMUSG00000000792	Slc5a5	0.00172748	1
ENSMUSG00000024059	Clip4	0.00173173	1
ENSMUSG00000032643	Fhl3	0.00173197	1
NA	Olfr1342	0.00174015	1
ENSMUSG00000037965	Zc3h7a	0.00174275	1
ENSMUSG00000070870	Cryge	0.00175208	1
ENSMUSG00000042870	Tom1	0.0017615	1
ENSMUSG00000061013	Mkx	0.00176502	1
ENSMUSG00000099145	Mir8116	0.00176515	1
NA	Gm30140	0.00176782	1
ENSMUSG00000033200	Tpsg1	0.00177653	1
ENSMUSG00000024936	Kcnk7	0.00178128	1
ENSMUSG00000044542	Prop1	0.00178341	1
ENSMUSG00000037995	Igsf9	0.00179836	1
ENSMUSG00000038533	Cbfa2t2	0.00180083	1
ENSMUSG00000003345	Csnk1g2	0.00181129	1
ENSMUSG00000075543	Urad	0.00181158	1
ENSMUSG00000023169	Slc38a1	0.00181369	1
ENSMUSG00000051056	Gja10	0.00181994	1
ENSMUSG00000033128	Gga1	0.00182224	1
ENSMUSG00000028085	Gatb	0.00183502	1
ENSMUSG00000046658	Zfp316	0.00184796	1
NA	Atp5b	0.00185191	1
ENSMUSG00000030199	Etv6	0.00185225	1
ENSMUSG00000048170	Mcmbp	0.00185486	1
ENSMUSG00000038178	Slc43a2	0.00186089	1
ENSMUSG00000109695	Gm31166	0.00188393	1
NA	Olfr1344	0.00188552	1
ENSMUSG00000064284	Cdpf1	0.00189102	1
ENSMUSG00000040969	Arhgef38	0.00189367	1
ENSMUSG00000024949	Sf1	0.0018948	1
ENSMUSG00000026798	Coq4	0.00190214	1
ENSMUSG00000078931	Pdf	0.00190215	1
ENSMUSG00000042340	Ctf1	0.00190298	1
ENSMUSG00000002897	Il17ra	0.00190892	1
ENSMUSG00000025271	Pfkfb1	0.00192806	1
ENSMUSG00000049299	Trappc1	0.00193972	1
ENSMUSG00000040446	Rprd1a	0.00195156	1
NA	1810011O10Rik	0.00195189	1
ENSMUSG00000025332	Kdm5c	0.00195406	1
ENSMUSG00000026966	Ssna1	0.0019549	1
ENSMUSG00000000826	Dnajc5	0.00195573	1
ENSMUSG00000033739	Fkbpl	0.00196126	1
ENSMUSG00000020475	Pgam2	0.00196187	1
ENSMUSG00000022394	L3mbtl2	0.00196618	1
NA	Gm33444	0.00196695	1
NA	Fam208b	0.00197678	1
ENSMUSG00000015745	Plekho1	0.00198712	1
ENSMUSG00000024070	Prkd3	0.00198902	1
ENSMUSG00000088108	Snora47	0.00198977	1
ENSMUSG00000020653	Klf11	0.00199339	1
ENSMUSG00000069668	Sult3a1	0.00199835	1
ENSMUSG00000044674	Fzd1	0.00201836	1
ENSMUSG00000100487	1700072B07Rik	0.00201898	1
ENSMUSG00000003955	Fam162a	0.00202087	1
ENSMUSG00000025485	Ric8a	0.0020211	1
ENSMUSG00000064899	Snord118	0.00202537	1
ENSMUSG00000000811	Txnrd3	0.00203527	1
ENSMUSG00000116461	Gm44502	0.00203602	1
ENSMUSG00000067276	Capn6	0.00204246	1
ENSMUSG00000020484	Xbp1	0.00204819	1
ENSMUSG00000109491	Gm15396	0.00205828	1
ENSMUSG00000116289	Gm31342	0.00206545	1
NA	Gm38861	0.00206999	1
ENSMUSG00000024330	Col11a2	0.00207974	1
ENSMUSG00000032536	Trak1	0.00207981	1
ENSMUSG00000001016	Ilf2	0.00209384	1
NA	Gm30617	0.00209542	1
ENSMUSG00000049106	Dcaf5	0.00210495	1
ENSMUSG00000050428	Fbxo46	0.00210683	1
ENSMUSG00000047347	Tdg-ps	0.0021088	1
ENSMUSG00000101162	Gm26728	0.00211292	1
NA	Gm41553	0.00212418	1
NA	Suv420h2	0.00212513	1
ENSMUSG00000086153	Gm12923	0.00213101	1
NA	1520401A03Rik	0.0021325	1
ENSMUSG00000037992	Rara	0.00213368	1
NA	Gm35574	0.0021346	1
ENSMUSG00000069814	Ccdc92b	0.00213557	1
ENSMUSG00000031845	Bco1	0.00213685	1
ENSMUSG00000027540	Ptpn1	0.00215328	1
ENSMUSG00000029790	Cep41	0.0021619	1
ENSMUSG00000023467	Tulp2	0.00216732	1
ENSMUSG00000085741	5430405H02Rik	0.00217935	1
ENSMUSG00000057396	Zfp759	0.00218027	1
NA	Fam65a	0.00218829	1
ENSMUSG00000056544	Defb21	0.002194	1
ENSMUSG00000098774	Mir6930	0.00219508	1
ENSMUSG00000053678	Defb40	0.0021997	1
ENSMUSG00000073413	Ly6g6d	0.00220133	1
ENSMUSG00000027699	Ect2	0.00220523	1
ENSMUSG00000073676	Hspe1	0.00222077	1
ENSMUSG00000025422	Agap2	0.00222739	1
ENSMUSG00000061371	Zfp873	0.00223805	1
ENSMUSG00000052997	Uba2	0.00225699	1
ENSMUSG00000030741	Spns1	0.00225867	1
ENSMUSG00000097622	A330033J07Rik	0.00226612	1
NA	Gm36177	0.00226875	1
ENSMUSG00000068749	Psma5	0.00226913	1
ENSMUSG00000030465	Psd3	0.00226958	1
ENSMUSG00000029131	Dnajb6	0.0022742	1
ENSMUSG00000031951	Tmem231	0.00228385	1
ENSMUSG00000015536	Mocs2	0.00228589	1
ENSMUSG00000017428	Psmd11	0.00228898	1
ENSMUSG00000075510	Fam187a	0.00229134	1
ENSMUSG00000028669	Pithd1	0.00229339	1
ENSMUSG00000058799	Nap1l1	0.0022957	1
ENSMUSG00000021752	Kctd6	0.00230044	1
ENSMUSG00000097820	E530011L22Rik	0.00230359	1
ENSMUSG00000018930	Ccl4	0.00230633	1
ENSMUSG00000061410	Zcchc14	0.00230643	1
ENSMUSG00000013833	Med16	0.00231799	1
ENSMUSG00000046402	Rbp1	0.0023205	1
ENSMUSG00000029291	Rufy3	0.00232185	1
ENSMUSG00000049969	Plekhf2	0.00232845	1
ENSMUSG00000090843	Heatr4	0.00233607	1
ENSMUSG00000035781	R3hdm4	0.00233778	1
ENSMUSG00000024052	Lpin2	0.00235033	1
NA	LOC108167420	0.00235658	1
ENSMUSG00000018661	Cog1	0.00236863	1
ENSMUSG00000098234	Snhg6	0.00237758	1
ENSMUSG00000069830	Nlrp1a	0.00237766	1
NA	Gm42293	0.00238048	1
ENSMUSG00000028803	Nipal3	0.00238077	1
NA	LOC102639013	0.00238295	1
ENSMUSG00000097251	5033417F24Rik	0.00238664	1
ENSMUSG00000090799	Klhl33	0.0023963	1
ENSMUSG00000025823	Pdia4	0.0024056	1
ENSMUSG00000029714	Gigyf1	0.00240843	1
ENSMUSG00000057054	Inca1	0.00241001	1
ENSMUSG00000021282	Eif5	0.00241071	1
ENSMUSG00000112654	4930455C13Rik	0.00241139	1
ENSMUSG00000019188	H13	0.00241545	1
ENSMUSG00000043518	Rai2	0.00241745	1
ENSMUSG00000032051	Fdx1	0.00242888	1
ENSMUSG00000001865	Cpa3	0.00243371	1
ENSMUSG00000007570	Fance	0.00245442	1
ENSMUSG00000020020	Usp44	0.00245739	1
ENSMUSG00000061119	Prcp	0.00246398	1
ENSMUSG00000029392	Rilpl1	0.00246585	1
ENSMUSG00000035298	Klhl35	0.00247757	1
ENSMUSG00000030075	Cntn3	0.00247945	1
ENSMUSG00000040007	Bahd1	0.00248559	1
ENSMUSG00000038523	1700003F12Rik	0.00248653	1
ENSMUSG00000043982	Krtap19-4	0.00249168	1
ENSMUSG00000029580	Actb	0.00249241	1
ENSMUSG00000050966	Lin28a	0.00249631	1
ENSMUSG00000087581	Gm11571	0.00249756	1
ENSMUSG00000028849	Map7d1	0.00249795	1
ENSMUSG00000031770	Herpud1	0.00249836	1
ENSMUSG00000050973	Gdpgp1	0.00249915	1
ENSMUSG00000050567	Maml1	0.00250063	1
ENSMUSG00000025352	Gdf11	0.00250134	1
ENSMUSG00000025316	Banp	0.00250643	1
ENSMUSG00000042388	Dlgap3	0.00251517	1
ENSMUSG00000042401	Crtac1	0.00251826	1
NA	Fam19a4	0.00252421	1
ENSMUSG00000025199	Chuk	0.00252565	1
ENSMUSG00000024143	Rhoq	0.00252819	1
ENSMUSG00000033948	Zswim5	0.00253568	1
ENSMUSG00000029712	Actl6b	0.00254683	1
ENSMUSG00000042625	Safb2	0.00254684	1
ENSMUSG00000032235	Ice2	0.00254734	1
ENSMUSG00000030403	Vasp	0.00256015	1
ENSMUSG00000034445	Cyb561a3	0.0025818	1
NA	Gm41269	0.00258513	1
NA	2810474O19Rik	0.0025907	1
ENSMUSG00000055493	Epm2a	0.00259351	1
NA	LOC108168925	0.00259438	1
ENSMUSG00000071392	Ect2l	0.00260106	1
ENSMUSG00000018752	Tnfsfm13	0.00261019	1
ENSMUSG00000057130	Txnl4a	0.00261099	1
ENSMUSG00000037278	Tmem97	0.00261166	1
ENSMUSG00000118369	Gm30541	0.00262086	1
ENSMUSG00000095241	Gm5478	0.00262651	1
ENSMUSG00000036138	Acaa1a	0.00264023	1
ENSMUSG00000046367	Mgat4e	0.00264343	1
ENSMUSG00000027404	Snrpb	0.00264343	1
ENSMUSG00000031697	Orc6	0.00265973	1
ENSMUSG00000037126	Psd	0.00266598	1
ENSMUSG00000033114	Slc35d2	0.00267578	1
ENSMUSG00000085795	Zfp703	0.0026772	1
ENSMUSG00000034266	Batf	0.00268522	1
NA	Mfsd7c	0.00270944	1
ENSMUSG00000047030	Spata2	0.00271054	1
ENSMUSG00000010608	Rbm25	0.00271631	1
ENSMUSG00000040751	Lat2	0.00272172	1
ENSMUSG00000025737	Wdr24	0.00272194	1
ENSMUSG00000026842	Abl1	0.00272587	1
ENSMUSG00000041479	Syt15	0.00275241	1
ENSMUSG00000111763	Gm34973	0.00275298	1
ENSMUSG00000045211	Nudt18	0.00275317	1
ENSMUSG00000001440	Kpnb1	0.00275394	1
ENSMUSG00000042857	Gm9776	0.00275696	1
ENSMUSG00000087354	4930404I05Rik	0.00276966	1
ENSMUSG00000116557	4933432I09Rik	0.0027785	1
ENSMUSG00000079657	Rab26	0.00278324	1
ENSMUSG00000035992	Fnip1	0.00278722	1
ENSMUSG00000046841	Ckap4	0.00278859	1
ENSMUSG00000030872	Gga2	0.00280916	1
ENSMUSG00000047003	Zfp41	0.00281261	1
ENSMUSG00000017679	Ttpal	0.0028217	1
ENSMUSG00000070871	Ccnyl1	0.0028336	1
ENSMUSG00000024663	Rab3il1	0.00283406	1
ENSMUSG00000036770	Stpg3	0.00284132	1
ENSMUSG00000041886	Macc1	0.00284654	1
ENSMUSG00000050373	Snx21	0.00284931	1
ENSMUSG00000029723	Tsc22d4	0.00285063	1
ENSMUSG00000020930	Ccdc103	0.0028529	1
ENSMUSG00000005373	Mlxipl	0.00285442	1
ENSMUSG00000052302	Tbc1d30	0.00285848	1
ENSMUSG00000042572	Ube2q1	0.0028702	1
ENSMUSG00000031585	Gtf2e2	0.00287036	1
ENSMUSG00000035372	1810055G02Rik	0.00290302	1
ENSMUSG00000044937	Ttc41	0.00290391	1
ENSMUSG00000065442	Mir20a	0.00292572	1
ENSMUSG00000078919	Dpm1	0.00293352	1
ENSMUSG00000024120	Lrpprc	0.00293692	1
ENSMUSG00000025648	Pfkfb4	0.00295047	1
ENSMUSG00000078552	Dcdc2b	0.00295616	1
NA	Rgag1	0.00295776	1
NA	Whsc1l1	0.00296386	1
ENSMUSG00000088414	Mir1967	0.00296923	1
ENSMUSG00000060029	4930473A02Rik	0.00297061	1
ENSMUSG00000037740	Mrps26	0.00297061	1
ENSMUSG00000003575	Crtc1	0.00298445	1
ENSMUSG00000035186	Ubd	0.00299831	1
NA	Olfr1283	0.00300319	1
NA	1700112N08Rik	0.00300542	1
ENSMUSG00000022436	Sh3bp1	0.00301162	1
ENSMUSG00000033126	Ybey	0.00301341	1
ENSMUSG00000085272	Sbk3	0.00302041	1
ENSMUSG00000000881	Dlg3	0.00302695	1
ENSMUSG00000006169	Clint1	0.00303404	1
ENSMUSG00000085912	Trp53cor1	0.0030385	1
ENSMUSG00000034826	Nup54	0.00303923	1
ENSMUSG00000070334	Krtap31-1	0.00304507	1
ENSMUSG00000038543	BC028528	0.0030482	1
ENSMUSG00000030382	Slc27a5	0.0030515	1
NA	Gm38623	0.00305684	1
ENSMUSG00000035759	Bbs10	0.00306553	1
ENSMUSG00000042766	Trim46	0.00306682	1
NA	Gm35332	0.00306707	1
ENSMUSG00000045294	Insig1	0.00307943	1
ENSMUSG00000025226	Fbxl15	0.0030828	1
NA	Cd244	0.0030905	1
ENSMUSG00000006373	Pgrmc1	0.00310071	1
ENSMUSG00000098955	Mir6935	0.00310681	1
ENSMUSG00000036873	2410004B18Rik	0.00313946	1
NA	C530008M17Rik	0.00314371	1
ENSMUSG00000030530	Furin	0.00315396	1
ENSMUSG00000078656	Vps25	0.00315776	1
NA	LOC100503496	0.00317356	1
NA	Zfp607	0.00317508	1
ENSMUSG00000031352	Hccs	0.00317968	1
ENSMUSG00000031154	Otud5	0.00318187	1
ENSMUSG00000041064	Pif1	0.0031855	1
ENSMUSG00000026333	Gin1	0.00318825	1
ENSMUSG00000078485	Plekhn1	0.00318975	1
ENSMUSG00000039079	Trhr2	0.00319325	1
NA	Gm34861	0.00319587	1
NA	Gm32287	0.00319598	1
ENSMUSG00000029610	Aimp2	0.00320048	1
ENSMUSG00000068732	Tmem167b	0.00321996	1
NA	2510003B16Rik	0.00322242	1
ENSMUSG00000052117	D630039A03Rik	0.00322985	1
ENSMUSG00000029685	Asb15	0.00323679	1
ENSMUSG00000009114	2610028H24Rik	0.00323842	1
NA	Gm39007	0.00325183	1
ENSMUSG00000054708	Ankrd24	0.00326186	1
ENSMUSG00000050511	Oprd1	0.00326187	1
ENSMUSG00000097287	D130017N08Rik	0.00327135	1
ENSMUSG00000041528	Rnf123	0.00327487	1
ENSMUSG00000037470	Uggt1	0.00329311	1
ENSMUSG00000048550	Thnsl1	0.00329566	1
ENSMUSG00000046378	Asphd1	0.00330406	1
ENSMUSG00000113949	Scamp4	0.00330851	1
ENSMUSG00000066071	Cyp4a12a	0.00330993	1
ENSMUSG00000070127	Mir146b	0.00331142	1
ENSMUSG00000029406	Pitpnm2	0.00331463	1
ENSMUSG00000036304	Zdhhc23	0.00331526	1
ENSMUSG00000015016	Acsf3	0.00331924	1
ENSMUSG00000076432	Ywhaq	0.00334052	1
NA	Gsg2	0.0033568	1
ENSMUSG00000022544	Eef2kmt	0.00335812	1
ENSMUSG00000059486	Kbtbd2	0.00336414	1
ENSMUSG00000062929	Cfl2	0.00336568	1
ENSMUSG00000029155	Spata18	0.00337425	1
ENSMUSG00000037344	Slc12a9	0.00338176	1
NA	Atp5g1	0.00339492	1
ENSMUSG00000034854	Mfsd12	0.00339874	1
ENSMUSG00000048310	Pskh1	0.00340047	1
ENSMUSG00000020170	Frs2	0.00340841	1
NA	1110032A03Rik	0.00341385	1
ENSMUSG00000035385	Ccl2	0.00342048	1
NA	3010026O09Rik	0.00344202	1
NA	LOC108168265	0.00344378	1
ENSMUSG00000065407	Mir135a-1	0.00344434	1
ENSMUSG00000065493	Mir34a	0.00344854	1
ENSMUSG00000028635	Edn2	0.00346368	1
NA	4833447I15Rik	0.00346514	1
ENSMUSG00000043445	Pgp	0.00346514	1
ENSMUSG00000025479	Cyp2e1	0.00347329	1
NA	BC051142	0.00348017	1
ENSMUSG00000040669	Phc1	0.00348346	1
ENSMUSG00000029455	Aldh2	0.00348603	1
ENSMUSG00000045463	Slco6b1	0.00348861	1
ENSMUSG00000002222	Rmnd5a	0.00350246	1
ENSMUSG00000053580	Tanc2	0.00352043	1
ENSMUSG00000055053	Nfic	0.00352422	1
NA	Gm34156	0.00354608	1
ENSMUSG00000095257	Scgb1b3	0.0035563	1
ENSMUSG00000052557	Gan	0.00356095	1
NA	Gm30189	0.00356424	1
ENSMUSG00000018868	Pnpla5	0.0035645	1
ENSMUSG00000017715	Pgs1	0.00356569	1
ENSMUSG00000038628	Polr3k	0.00357214	1
ENSMUSG00000110661	Gm31805	0.00357272	1
ENSMUSG00000028232	Tmem68	0.0035863	1
ENSMUSG00000053714	4732471J01Rik	0.00358772	1
ENSMUSG00000061904	Slc25a3	0.00359557	1
ENSMUSG00000043644	0610009L18Rik	0.00361283	1
ENSMUSG00000028869	Gnl2	0.00362332	1
NA	Gm34744	0.00363391	1
ENSMUSG00000026812	Tsc1	0.00363525	1
ENSMUSG00000068923	Syt11	0.00364318	1
ENSMUSG00000028962	Slc4a2	0.00364901	1
ENSMUSG00000025804	Ccr1	0.00365211	1
ENSMUSG00000020895	Tmem107	0.00366584	1
ENSMUSG00000020457	Drg1	0.00366687	1
NA	2810006K23Rik	0.00368286	1
ENSMUSG00000032890	Rims3	0.0036913	1
ENSMUSG00000063296	Tmem117	0.00369545	1
ENSMUSG00000001420	Tmem79	0.0037018	1
ENSMUSG00000022897	Dyrk1a	0.00370425	1
ENSMUSG00000045394	Epcam	0.00370831	1
NA	Apoc4-apoc2	0.00371194	1
NA	Olfr1145	0.00371689	1
ENSMUSG00000034154	Ino80	0.0037181	1
ENSMUSG00000022420	Dnal4	0.00372025	1
ENSMUSG00000025488	Cox8b	0.00372588	1
ENSMUSG00000046886	Zfp474	0.00373624	1
ENSMUSG00000025646	Atrip	0.00374854	1
ENSMUSG00000034636	Zyg11b	0.00375176	1
ENSMUSG00000034974	Dapk3	0.00375366	1
ENSMUSG00000022994	Adcy6	0.00375612	1
ENSMUSG00000032131	Abcg4	0.00376916	1
ENSMUSG00000041220	Elovl6	0.00377684	1
ENSMUSG00000032788	Pdxk	0.00377814	1
ENSMUSG00000028868	Wasf2	0.00378338	1
ENSMUSG00000022721	Trmt2a	0.00378791	1
ENSMUSG00000070645	Ren1	0.00379292	1
ENSMUSG00000042289	Hsd3b7	0.00379838	1
ENSMUSG00000020455	Trim11	0.00380071	1
NA	Gm36534	0.00380783	1
ENSMUSG00000058709	Egln2	0.00381124	1
NA	Gm35677	0.00382025	1
ENSMUSG00000089857	Zfp882	0.00383183	1
ENSMUSG00000046056	Sbsn	0.00383355	1
ENSMUSG00000038569	Rad9b	0.00383545	1
ENSMUSG00000078671	Chd2	0.00385863	1
ENSMUSG00000026943	Lcn12	0.00386175	1
ENSMUSG00000049999	Ppp1r3d	0.00387242	1
ENSMUSG00000015468	Notch4	0.00389075	1
NA	Fam64a	0.00389098	1
ENSMUSG00000030122	Ptms	0.0038923	1
ENSMUSG00000055818	A230083G16Rik	0.0038923	1
ENSMUSG00000029462	Vps29	0.00389459	1
NA	Gm38733	0.00390048	1
ENSMUSG00000052374	Actn2	0.00390694	1
ENSMUSG00000110524	Gm39228	0.00392401	1
ENSMUSG00000021994	Wnt5a	0.00392742	1
ENSMUSG00000111873	Gm39463	0.00395488	1
NA	Gm32715	0.0039813	1
ENSMUSG00000086054	Hnf1aos1	0.00398549	1
ENSMUSG00000047013	Fbxo41	0.0039907	1
ENSMUSG00000072723	Gm10044	0.00399474	1
ENSMUSG00000024042	Sik1	0.00400154	1
NA	Slmo2	0.00400706	1
ENSMUSG00000028991	Mtor	0.00401065	1
NA	Gm33457	0.00401278	1
ENSMUSG00000046438	Scgb2b24	0.00402378	1
NA	LOC105246973	0.00402398	1
ENSMUSG00000065579	Mir425	0.004026	1
ENSMUSG00000066516	Klk1b21	0.00403014	1
ENSMUSG00000026686	Lmx1a	0.00403095	1
ENSMUSG00000071054	Safb	0.00403392	1
ENSMUSG00000109572	Cfap99	0.00403595	1
ENSMUSG00000016619	Nup50	0.00404334	1
ENSMUSG00000096740	Lbhd1	0.00405218	1
ENSMUSG00000028468	Rgp1	0.00406002	1
NA	Olfr1386	0.00406232	1
NA	Gm38471	0.00406955	1
ENSMUSG00000043773	1700048O20Rik	0.00407477	1
ENSMUSG00000050821	Fam131a	0.00407643	1
ENSMUSG00000034190	Chmp7	0.00408238	1
ENSMUSG00000097402	Gm17399	0.00408549	1
NA	Gm31134	0.00408992	1
NA	Gm39040	0.00410802	1
ENSMUSG00000034758	Tle6	0.00411062	1
ENSMUSG00000059406	Tmprss9	0.00411417	1
ENSMUSG00000036449	Lcn8	0.004122	1
ENSMUSG00000024429	Gnl1	0.00412379	1
ENSMUSG00000004815	Dgkq	0.00414379	1
NA	Fam84b	0.00416601	1
ENSMUSG00000097493	9930014A18Rik	0.00416601	1
ENSMUSG00000100985	Gm10640	0.00417659	1
NA	Gm21948	0.00418542	1
NA	Gm39724	0.00421358	1
NA	2005-09-01	0.00421894	1
ENSMUSG00000001785	Pwp1	0.00423082	1
ENSMUSG00000091956	C2cd4b	0.00423861	1
ENSMUSG00000031216	Stard8	0.0042398	1
ENSMUSG00000060147	Serpinb6a	0.00424887	1
ENSMUSG00000073724	Pramel4	0.0042499	1
ENSMUSG00000030870	Ubfd1	0.00425005	1
ENSMUSG00000074336	Apoc4	0.00425292	1
ENSMUSG00000033885	Pxk	0.00425837	1
ENSMUSG00000055866	Per2	0.0042631	1
ENSMUSG00000013465	Nelfb	0.00426741	1
ENSMUSG00000002608	Ccdc97	0.00427997	1
NA	Gatsl2	0.00428473	1
ENSMUSG00000025228	Actr1a	0.00428828	1
ENSMUSG00000014771	Pdcd2	0.00428849	1
ENSMUSG00000021417	Eci2	0.00429274	1
NA	Gm32463	0.0042934	1
ENSMUSG00000024516	Sec11c	0.0042953	1
ENSMUSG00000018476	Kdm6b	0.00430754	1
ENSMUSG00000093178	Snord87	0.00430961	1
ENSMUSG00000039183	Nubp2	0.00431406	1
ENSMUSG00000038861	Pi4kb	0.00431792	1
ENSMUSG00000090086	AI480526	0.00431928	1
ENSMUSG00000086013	Gm15706	0.00433752	1
ENSMUSG00000091491	Vmn2r97	0.00434135	1
ENSMUSG00000026166	Ccl20	0.00434658	1
ENSMUSG00000020664	Dld	0.00435031	1
ENSMUSG00000066357	Wdr6	0.00435474	1
ENSMUSG00000032059	Alg9	0.00436418	1
ENSMUSG00000029816	Gpnmb	0.00437533	1
ENSMUSG00000058488	Kl	0.00437788	1
ENSMUSG00000052160	Pld4	0.00438154	1
ENSMUSG00000105097	Gm42133	0.00438401	1
ENSMUSG00000038271	Iffo1	0.00439473	1
ENSMUSG00000027956	Tmem144	0.00439766	1
NA	Gm40487	0.00439835	1
ENSMUSG00000054408	Spcs3	0.0044015	1
ENSMUSG00000113640	Adat3	0.00440777	1
ENSMUSG00000075553	Gm5464	0.00441077	1
ENSMUSG00000039680	Mrps6	0.00441441	1
ENSMUSG00000031333	Abcb7	0.00441699	1
ENSMUSG00000040464	Gtpbp10	0.00442205	1
ENSMUSG00000032300	1700017B05Rik	0.00445612	1
ENSMUSG00000036858	Ptcra	0.00445952	1
ENSMUSG00000020107	Anapc16	0.00446196	1
ENSMUSG00000040761	Spen	0.00446661	1
NA	Gm34255	0.00448046	1
ENSMUSG00000025757	Hspa4l	0.00449786	1
NA	Gm32962	0.00450538	1
ENSMUSG00000060747	Ifnl3	0.00450869	1
ENSMUSG00000009145	Dqx1	0.00451163	1
NA	Gm35922	0.00451703	1
ENSMUSG00000028959	Fastk	0.00452376	1
ENSMUSG00000049916	2610318N02Rik	0.00453979	1
NA	Gm30302	0.00454341	1
ENSMUSG00000101413	Gm29485	0.00455215	1
ENSMUSG00000019558	Slc6a8	0.0045529	1
ENSMUSG00000006403	Adamts4	0.00455626	1
ENSMUSG00000024892	Pcx	0.00456469	1
ENSMUSG00000023051	Tarbp2	0.00456751	1
ENSMUSG00000062248	Cks2	0.00458243	1
ENSMUSG00000035297	Cops4	0.00458344	1
NA	Gcn1l1	0.00458662	1
ENSMUSG00000068267	Cenpb	0.00459716	1
NA	Gm36134	0.00459749	1
ENSMUSG00000031931	Ankrd49	0.00459978	1
ENSMUSG00000069873	4930438A08Rik	0.00460768	1
NA	Gm40398	0.00463258	1
ENSMUSG00000053390	Zfp952	0.0046385	1
ENSMUSG00000025967	Eef1b2	0.00463854	1
ENSMUSG00000033083	Tbc1d4	0.0046416	1
ENSMUSG00000001131	Timp1	0.00464164	1
ENSMUSG00000030351	Tspan11	0.00466272	1
ENSMUSG00000021024	Psma6	0.00468807	1
ENSMUSG00000068740	Celsr2	0.00468877	1
ENSMUSG00000032867	Fbxw8	0.00469278	1
ENSMUSG00000025616	Usp16	0.00471678	1
ENSMUSG00000085615	A330035P11Rik	0.00472699	1
NA	Gm2137	0.00474363	1
ENSMUSG00000065575	Mir449a	0.00474812	1
ENSMUSG00000032898	Fbxo21	0.00475546	1
ENSMUSG00000030539	Sema4b	0.00477972	1
ENSMUSG00000027009	Itga4	0.0048025	1
ENSMUSG00000021553	Slc28a3	0.00480475	1
ENSMUSG00000001056	Nhp2	0.00480728	1
ENSMUSG00000045193	Cirbp	0.00480942	1
ENSMUSG00000069584	Gm10272	0.00481587	1
ENSMUSG00000017309	Cd300lg	0.00482512	1
ENSMUSG00000032741	Tpcn1	0.0048265	1
ENSMUSG00000046338	Gpat2	0.0048307	1
NA	Gm33483	0.00483103	1
ENSMUSG00000032018	Sc5d	0.00483399	1
NA	D730005E14Rik	0.00484658	1
ENSMUSG00000031827	Cotl1	0.00484706	1
ENSMUSG00000023908	Pkmyt1	0.00485377	1
NA	Olfr1410	0.00485961	1
ENSMUSG00000026029	Casp8	0.00486265	1
ENSMUSG00000014470	Rnf166	0.00488801	1
ENSMUSG00000021288	Klc1	0.00488931	1
ENSMUSG00000030538	Cib1	0.00489071	1
ENSMUSG00000049184	Purg	0.00491336	1
ENSMUSG00000029686	Cul1	0.0049176	1
ENSMUSG00000069874	Irgm2	0.00493881	1
ENSMUSG00000033735	Spr	0.00495917	1
ENSMUSG00000060376	Bckdha	0.00496143	1
ENSMUSG00000023944	Hsp90ab1	0.00496588	1
ENSMUSG00000029622	Arpc1b	0.00498089	1
NA	Gm34790	0.00498561	1
ENSMUSG00000078453	Abracl	0.00499565	1
NA	Gm40449	0.00500119	1
ENSMUSG00000069080	Lcn11	0.00502532	1
ENSMUSG00000061589	Dot1l	0.00504554	1
ENSMUSG00000085044	1700109G15Rik	0.00504805	1
ENSMUSG00000013353	4931406B18Rik	0.00505053	1
ENSMUSG00000025159	Mms19	0.00505968	1
ENSMUSG00000041688	Amot	0.00507295	1
ENSMUSG00000086665	Gm13067	0.00509786	1
NA	Gm35058	0.00511905	1
ENSMUSG00000041870	Ankrd13a	0.00512823	1
ENSMUSG00000001946	Esam	0.00513657	1
ENSMUSG00000076062	Mir92-1	0.00516325	1
ENSMUSG00000031241	Tbx22	0.00516722	1
ENSMUSG00000075604	Cyp11b1	0.00518992	1
ENSMUSG00000042608	Stk40	0.00520866	1
ENSMUSG00000025968	Ndufs1	0.00521217	1
ENSMUSG00000035863	Palm	0.00521806	1
ENSMUSG00000030584	Dpf1	0.00522713	1
ENSMUSG00000032850	Rnft2	0.00523491	1
ENSMUSG00000028755	Cda	0.00528815	1
ENSMUSG00000104445	Rhbg	0.00530078	1
NA	Gm31102	0.00530161	1
ENSMUSG00000030602	Pak4	0.00530651	1
ENSMUSG00000042425	Frmpd3	0.00531392	1
ENSMUSG00000025337	Sbds	0.00531967	1
ENSMUSG00000013155	Enkd1	0.00535296	1
ENSMUSG00000055933	Oosp3	0.00535328	1
ENSMUSG00000036009	Mettl25	0.00536199	1
ENSMUSG00000017167	Cntnap1	0.00538883	1
ENSMUSG00000044807	Zfp354c	0.00540255	1
ENSMUSG00000026791	Slc2a8	0.00540958	1
NA	Papd4	0.00542138	1
ENSMUSG00000062075	Lmnb2	0.00542896	1
ENSMUSG00000053644	Aldh7a1	0.00543708	1
ENSMUSG00000011382	Dhdh	0.00543947	1
NA	Tmem2	0.00545202	1
ENSMUSG00000039693	Msantd3	0.00546237	1
ENSMUSG00000023089	Ndufa5	0.00546413	1
NA	Gm38807	0.00546877	1
ENSMUSG00000034259	Exosc4	0.00547599	1
ENSMUSG00000033967	Rnf225	0.00547725	1
NA	4930480K23Rik	0.00549186	1
NA	4932416H05Rik	0.00549661	1
ENSMUSG00000001472	Tcf25	0.00550258	1
ENSMUSG00000005043	Sgsh	0.00550598	1
ENSMUSG00000028701	Lurap1	0.00550771	1
NA	Olfr1427	0.00552438	1
ENSMUSG00000024334	H2-Oa	0.00552511	1
ENSMUSG00000059273	Zc3h4	0.00553571	1
NA	Gm40415	0.00554904	1
ENSMUSG00000065403	Mir18	0.00555368	1
ENSMUSG00000065416	Mir19a	0.00555368	1
ENSMUSG00000098134	Rnf113a2	0.00556407	1
ENSMUSG00000057691	Zfp746	0.00562719	1
ENSMUSG00000089726	Mir17hg	0.00564667	1
ENSMUSG00000065541	Mir24-2	0.0056939	1
ENSMUSG00000020674	Pxdn	0.00570294	1
NA	BC049762	0.00571462	1
ENSMUSG00000074886	Grk6	0.00573521	1
ENSMUSG00000017615	Tnfaip1	0.00573944	1
ENSMUSG00000103935	AY702102	0.00575271	1
ENSMUSG00000024871	Doc2g	0.00575567	1
ENSMUSG00000068270	Shroom4	0.00578158	1
ENSMUSG00000014859	E2f4	0.00578165	1
ENSMUSG00000044709	Gemin7	0.00579102	1
ENSMUSG00000033039	Micall1	0.00579155	1
ENSMUSG00000034891	Sncb	0.00579291	1
ENSMUSG00000034122	Nlrp4d	0.00581044	1
ENSMUSG00000022701	Ccdc191	0.00581454	1
ENSMUSG00000030341	Tnfrsf1a	0.00582949	1
ENSMUSG00000060862	Zbtb40	0.00583222	1
NA	Gm32028	0.00584742	1
ENSMUSG00000034587	8430429K09Rik	0.00585808	1
ENSMUSG00000060166	Zdhhc8	0.00586084	1
NA	Gm29921	0.00589599	1
ENSMUSG00000059554	Ccdc28a	0.00590277	1
NA	LOC108168049	0.00590794	1
ENSMUSG00000037167	Spaca5	0.00591364	1
ENSMUSG00000019897	Ccdc59	0.00592636	1
NA	Gm35745	0.00592996	1
ENSMUSG00000031374	Zfp92	0.00593037	1
ENSMUSG00000033327	Tnxb	0.00594092	1
NA	Gm35579	0.0059554	1
ENSMUSG00000020534	Shmt1	0.00595788	1
NA	Gm31485	0.00596534	1
ENSMUSG00000021868	Ppif	0.00596556	1
NA	Gm42015	0.00598174	1
ENSMUSG00000037860	Aim2	0.0059845	1
ENSMUSG00000110864	Gm31374	0.00598743	1
ENSMUSG00000035105	Egln3	0.00599475	1
ENSMUSG00000034818	Celf5	0.00599883	1
ENSMUSG00000002992	Apoc2	0.00600374	1
ENSMUSG00000026709	Dars2	0.00601229	1
ENSMUSG00000053841	Txlna	0.00604465	1
NA	Fyb	0.00605791	1
NA	LOC108168795	0.00605808	1
ENSMUSG00000030847	Bag3	0.0060614	1
ENSMUSG00000029924	Slc37a3	0.00606172	1
ENSMUSG00000042506	Usp22	0.00606529	1
NA	Gm39736	0.0060697	1
ENSMUSG00000021054	Sgpp1	0.0060777	1
ENSMUSG00000036904	Fzd8	0.00608076	1
NA	Olfr1413	0.00608931	1
ENSMUSG00000038500	Prr3	0.00609102	1
ENSMUSG00000107476	Zfp862-ps	0.00611865	1
ENSMUSG00000027394	Ttl	0.00612	1
ENSMUSG00000026104	Stat1	0.00612398	1
NA	LOC108168975	0.00614016	1
ENSMUSG00000026204	Ptprn	0.00614819	1
ENSMUSG00000036151	Tm6sf2	0.00615719	1
ENSMUSG00000038615	Nfe2l1	0.0061577	1
ENSMUSG00000046755	Kif2b	0.00616976	1
NA	Gm31607	0.00618123	1
ENSMUSG00000027510	Rbm38	0.00619829	1
ENSMUSG00000039163	Cmc1	0.00620929	1
ENSMUSG00000054814	Usp46	0.00622919	1
NA	Zadh2	0.00623411	1
ENSMUSG00000038024	Dennd4c	0.0062379	1
ENSMUSG00000004530	Coro1c	0.00624275	1
ENSMUSG00000071653	1810009A15Rik	0.00625614	1
ENSMUSG00000102544	Gm5103	0.00627564	1
ENSMUSG00000067369	Trmt2b	0.00628915	1
ENSMUSG00000019173	Rab5c	0.00629817	1
ENSMUSG00000014303	Glis2	0.0063045	1
ENSMUSG00000087266	Gm15991	0.00632303	1
NA	Gm30827	0.00633551	1
ENSMUSG00000027480	Sun5	0.00636258	1
NA	Gm41121	0.00636346	1
ENSMUSG00000117684	4930449E18Rik	0.0063722	1
ENSMUSG00000021486	Prelid1	0.00637371	1
ENSMUSG00000014353	Tmem87b	0.00637887	1
ENSMUSG00000105458	Mir3074-2	0.00640964	1
ENSMUSG00000030397	Mark4	0.00641474	1
ENSMUSG00000018865	Sult4a1	0.00642749	1
ENSMUSG00000037487	Ubr5	0.00643274	1
ENSMUSG00000026565	Pou2f1	0.00646265	1
ENSMUSG00000101605	Ace3	0.00646896	1
NA	9530053A07Rik	0.00649339	1
NA	Gm32771	0.00649651	1
ENSMUSG00000035024	Ncapd3	0.00649774	1
NA	Gm33083	0.00650074	1
NA	Gm33030	0.00650074	1
ENSMUSG00000111364	Gm36745	0.00650862	1
ENSMUSG00000034329	Brip1	0.00651729	1
ENSMUSG00000031312	Itgb1bp2	0.00651983	1
ENSMUSG00000107070	Gm35191	0.00652597	1
ENSMUSG00000034390	Cmip	0.00653061	1
ENSMUSG00000037509	Arhgef4	0.00653417	1
ENSMUSG00000026172	Bcs1l	0.00656192	1
ENSMUSG00000023122	Sult1c2	0.00658215	1
ENSMUSG00000007989	Fzd3	0.00660656	1
ENSMUSG00000106951	5930430L01Rik	0.00662022	1
ENSMUSG00000031130	Brs3	0.00664237	1
ENSMUSG00000023039	Krt7	0.00664594	1
ENSMUSG00000022665	Ccdc80	0.00665865	1
ENSMUSG00000029094	Afap1	0.00666097	1
ENSMUSG00000019359	Gdpd2	0.00666648	1
NA	Gm14124	0.00668204	1
ENSMUSG00000034872	Gipc3	0.00668536	1
ENSMUSG00000039230	Tbcd	0.00670197	1
ENSMUSG00000041440	Gk5	0.00671732	1
ENSMUSG00000010110	Stx5a	0.00672414	1
NA	Gm32925	0.00672588	1
ENSMUSG00000005716	Pvalb	0.00672682	1
ENSMUSG00000037731	Themis2	0.00672803	1
ENSMUSG00000020572	Nampt	0.00673279	1
ENSMUSG00000010601	Apol7a	0.00673856	1
ENSMUSG00000020682	Mmp28	0.00674262	1
ENSMUSG00000109382	4930567K12Rik	0.00675144	1
NA	Gm32289	0.00676895	1
NA	Shfm1	0.00677102	1
ENSMUSG00000034660	Galp	0.00677305	1
ENSMUSG00000038354	Ankrd35	0.00677695	1
ENSMUSG00000100199	Gm20324	0.00678156	1
ENSMUSG00000040987	Mill2	0.00678432	1
ENSMUSG00000006649	Nphs1	0.00678974	1
ENSMUSG00000029664	Tfpi2	0.0067934	1
ENSMUSG00000065474	Mir141	0.00679443	1
ENSMUSG00000058486	Wdr91	0.00681629	1
ENSMUSG00000002393	Nr2f6	0.00682691	1
ENSMUSG00000022807	Osbpl11	0.00684545	1
ENSMUSG00000042097	Zfp239	0.0068699	1
ENSMUSG00000028683	Eif2b3	0.00688334	1
ENSMUSG00000001750	Tcirg1	0.00688546	1
ENSMUSG00000051346	Spryd4	0.00690387	1
NA	Gm38960	0.00690842	1
NA	Gm36430	0.00693301	1
ENSMUSG00000092659	Mir3100	0.00694479	1
ENSMUSG00000032220	Myo1e	0.00695873	1
ENSMUSG00000028820	Sfpq	0.00696121	1
ENSMUSG00000043448	Gjc2	0.00696777	1
ENSMUSG00000048644	Ctxn1	0.00697505	1
ENSMUSG00000030231	Plekha5	0.00698806	1
ENSMUSG00000052423	B4galt3	0.00700871	1
ENSMUSG00000037316	Bag4	0.0070212	1
ENSMUSG00000038508	Gdf15	0.00702619	1
NA	Mettl7a3	0.00703331	1
ENSMUSG00000028494	Plin2	0.00705209	1
ENSMUSG00000049504	Proser1	0.00705442	1
NA	Gm38952	0.00705462	1
NA	LOC105243053	0.00707919	1
ENSMUSG00000021905	Dph3	0.00708497	1
ENSMUSG00000022769	Sdf2l1	0.00709531	1
ENSMUSG00000047586	Nccrp1	0.00710067	1
ENSMUSG00000043067	Dpy19l1	0.00710383	1
ENSMUSG00000024773	Atg2a	0.00713144	1
ENSMUSG00000000127	Fer	0.00715911	1
ENSMUSG00000006395	Hyi	0.00716633	1
ENSMUSG00000101537	Gm29571	0.00717035	1
ENSMUSG00000044948	Cfap43	0.00717661	1
NA	Gm35252	0.0071828	1
NA	Gm40397	0.00718585	1
ENSMUSG00000108030	9530062K07Rik	0.00719225	1
ENSMUSG00000032534	Cep63	0.00720168	1
ENSMUSG00000021189	Atxn3	0.00720915	1
ENSMUSG00000115540	4930597G03Rik	0.0072108	1
ENSMUSG00000086593	Gm16548	0.0072273	1
ENSMUSG00000030353	Tead4	0.00724704	1
ENSMUSG00000079084	Ccdc82	0.00726264	1
ENSMUSG00000109864	Eid3	0.00727578	1
ENSMUSG00000046949	Nqo2	0.00727713	1
ENSMUSG00000050425	Mrgprb2	0.00729311	1
ENSMUSG00000031448	Adprhl1	0.00729834	1
ENSMUSG00000013076	Amotl1	0.00730565	1
ENSMUSG00000025451	Paip1	0.00731647	1
ENSMUSG00000089911	Mfsd14a	0.00733273	1
ENSMUSG00000015839	Nfe2l2	0.00734291	1
ENSMUSG00000043252	Tmem64	0.00734728	1
ENSMUSG00000029326	Enoph1	0.00734978	1
ENSMUSG00000084915	C230037L18Rik	0.00735242	1
ENSMUSG00000050270	Tmem220	0.00737176	1
NA	Gm30601	0.00739424	1
NA	4930435E12Rik	0.00742772	1
ENSMUSG00000022940	Pigp	0.00743202	1
ENSMUSG00000097170	Gm16982	0.00743329	1
NA	Gm41651	0.00744355	1
ENSMUSG00000020577	Tspan13	0.00744367	1
ENSMUSG00000025956	Mettl21a	0.00744662	1
NA	Gm38641	0.00744963	1
ENSMUSG00000026162	Nhej1	0.0074506	1
ENSMUSG00000028063	Lmna	0.00745578	1
ENSMUSG00000023452	Pisd	0.00746761	1
ENSMUSG00000038738	Shank1	0.00748852	1
ENSMUSG00000020358	Hnrnpab	0.00750322	1
ENSMUSG00000027380	Acoxl	0.0075099	1
ENSMUSG00000029601	Iqcd	0.00751547	1
ENSMUSG00000029064	Gnb1	0.00751753	1
ENSMUSG00000031916	Cog8	0.00752937	1
ENSMUSG00000079056	Kcnip3	0.00753223	1
ENSMUSG00000025583	Rptor	0.00754145	1
ENSMUSG00000031791	Tmem38a	0.00755727	1
NA	Trove2	0.00755845	1
NA	Gm29875	0.0075768	1
NA	4930548H24Rik	0.00758015	1
ENSMUSG00000035620	Ric8b	0.00758467	1
ENSMUSG00000031349	Nsdhl	0.00759742	1
ENSMUSG00000015542	Nat9	0.00761144	1
ENSMUSG00000052102	Gnpda1	0.00761164	1
NA	Sepw1	0.00762768	1
ENSMUSG00000007656	Arpp19	0.00764499	1
ENSMUSG00000021009	Ptpn21	0.00765634	1
ENSMUSG00000066097	Cyp2j11	0.00765974	1
ENSMUSG00000061544	Zfp229	0.00766324	1
ENSMUSG00000029290	Zfp326	0.00766528	1
ENSMUSG00000030463	4933421I07Rik	0.00767108	1
ENSMUSG00000061702	Tmem91	0.00767542	1
ENSMUSG00000028556	Dock7	0.00768056	1
ENSMUSG00000032717	Mdfi	0.00768106	1
ENSMUSG00000000339	Rtca	0.00771884	1
ENSMUSG00000033323	Ctdp1	0.00774408	1
ENSMUSG00000024360	Etf1	0.00774495	1
ENSMUSG00000118280	Gm41804	0.00775267	1
NA	Olfr31	0.00778275	1
ENSMUSG00000038914	Dido1	0.00778484	1
ENSMUSG00000028969	Cdk5	0.007793	1
ENSMUSG00000044982	Sft2d3	0.00781602	1
NA	LOC108169177	0.00782253	1
ENSMUSG00000079563	Pglyrp2	0.00783201	1
NA	Gm16365	0.00784581	1
ENSMUSG00000076256	Mir19b-1	0.00787667	1
NA	Gm39116	0.00788458	1
ENSMUSG00000019312	Grb7	0.00789861	1
ENSMUSG00000019779	Frk	0.00790336	1
ENSMUSG00000051457	Spn	0.00792489	1
NA	Gm40127	0.00794167	1
[truncated: 2,653 more rows]

## Sheet: Supplementary Table S3
chr	start	end	n_probes	direction	P.Browns	P.Browns.bonf	ensembl	symbol	ensembl_protein-coding	symbol_protein-coding
15	80078264	80081207	5	-1	2.50434e-34	4.66559e-31	ENSMUSG00000060036|ENSMUSG00000077734|ENSMUSG00000088219	Rpl3|Snord83b|Gm22077	ENSMUSG00000060036	Rpl3
9	106884775	106885781	7	-1	1.84863e-33	3.44399e-30	ENSMUSG00000032575|ENSMUSG00000074102	Manf|Rbm15b	ENSMUSG00000032575|ENSMUSG00000074102	Manf|Rbm15b
7	81343173	81343528	2	-1	4.20006e-22	7.82471e-19	ENSMUSG00000061787	Rps17	ENSMUSG00000061787	Rps17
18	15061013	15062331	3	-1	1.49168e-21	2.77899e-18	ENSMUSG00000036225	Kctd1	ENSMUSG00000036225	Kctd1
2	167065118	167065307	2	-1	1.92267e-21	3.58194e-18	ENSMUSG00000074578|ENSMUSG00000077565|ENSMUSG00000077698	Zfas1|Gm23201|Snord12
16	15635479	15636185	4	-1	1.92694e-21	3.58989e-18	ENSMUSG00000022673	Mcm4	ENSMUSG00000022673	Mcm4
17	34593594	34594354	4	-1	4.53324e-20	8.44543e-17	ENSMUSG00000034673	Pbx2	ENSMUSG00000034673	Pbx2
2	180026289	180027154	5	-1	2.48469e-19	4.62898e-16	ENSMUSG00000039108	Lsm14b	ENSMUSG00000039108	Lsm14b
11	5540637	5540941	2	-1	7.90408e-19	1.47253e-15	ENSMUSG00000020482	Ccdc117	ENSMUSG00000020482	Ccdc117
3	89409001	89409096	3	-1	8.99822e-19	1.67637e-15	ENSMUSG00000042642	Flad1	ENSMUSG00000042642	Flad1
11	59450855	59451362	3	-1	1.03093e-18	1.92062e-15	ENSMUSG00000009894|ENSMUSG00000036819	Snap47|Jmjd4	ENSMUSG00000009894|ENSMUSG00000036819	Snap47|Jmjd4
5	92081964	92082043	2	-1	3.87342e-18	7.21619e-15	ENSMUSG00000029405	G3bp2	ENSMUSG00000029405	G3bp2
17	34604811	34604881	3	1	7.98372e-18	1.48737e-14	ENSMUSG00000015478|ENSMUSG00000034254	Rnf5|Agpat1	ENSMUSG00000015478|ENSMUSG00000034254	Rnf5|Agpat1
14	20386783	20387292	3	-1	1.09251e-17	2.03534e-14	ENSMUSG00000021811	Dnajc9	ENSMUSG00000021811	Dnajc9
17	37047498	37049786	4	-1	1.42041e-17	2.64622e-14	ENSMUSG00000024462	Gabbr1	ENSMUSG00000024462	Gabbr1
7	45126377	45127628	9	-1	1.73587e-17	3.23392e-14	ENSMUSG00000074129|ENSMUSG00000089989|ENSMUSG00000065818|ENSMUSG00000065878|ENSMUSG00000065628|ENSMUSG00000105913|ENSMUSG00000065219	Rpl13a|Gm45713|Snord35a|Snord34|Snord33|Mir5121|Snord32a	ENSMUSG00000074129|ENSMUSG00000089989	Rpl13a|Gm45713
4	116686856	116686984	2	-1	1.96853e-17	3.66736e-14	ENSMUSG00000028691	Prdx1	ENSMUSG00000028691	Prdx1
7	13007981	13008221	3	-1	5.82136e-17	1.08452e-13	ENSMUSG00000005566|ENSMUSG00000049600	Trim28|Zbtb45	ENSMUSG00000005566|ENSMUSG00000049600	Trim28|Zbtb45
10	76960760	76962537	4	-1	9.51637e-17	1.7729e-13	ENSMUSG00000001120	Pcbp3	ENSMUSG00000001120	Pcbp3
11	48801722	48802343	2	-1	1.15073e-16	2.14382e-13	ENSMUSG00000020372|ENSMUSG00000064500|ENSMUSG00000064725|ENSMUSG00000064780	Rack1|Gm25296|Snord96a|Snord95	ENSMUSG00000020372	Rack1
7	125706401	125706453	2	-1	2.12985e-16	3.96792e-13	ENSMUSG00000032777|ENSMUSG00000032743	Gtf3c1|D430042O09Rik	ENSMUSG00000032777|ENSMUSG00000032743	Gtf3c1|D430042O09Rik
5	123144095	123145914	3	-1	2.43684e-16	4.53983e-13	ENSMUSG00000038384	Setd1b	ENSMUSG00000038384	Setd1b
19	23272557	23272719	2	-1	4.93714e-16	9.1979e-13	ENSMUSG00000024943	Smc5	ENSMUSG00000024943	Smc5
13	24832994	24833309	3	-1	6.3765e-16	1.18794e-12	ENSMUSG00000006717|ENSMUSG00000035958	Acot13|Tdp2	ENSMUSG00000006717|ENSMUSG00000035958	Acot13|Tdp2
3	153908153	153910806	4	-1	6.92201e-16	1.28957e-12	ENSMUSG00000038975|ENSMUSG00000064731|ENSMUSG00000065738|ENSMUSG00000065463	Rabggtb|Snord45b|Gm24494|Snord45c	ENSMUSG00000038975	Rabggtb
10	127183352	127185783	6	-1	7.21476e-16	1.34411e-12	ENSMUSG00000019467	Arhgef25	ENSMUSG00000019467	Arhgef25
20	101256048	101256247	2	-1	8.83929e-16	1.64676e-12	ENSMUSG00000042903	Foxo4	ENSMUSG00000042903	Foxo4
13	113616693	113617579	5	-1	1.09107e-15	2.03267e-12	ENSMUSG00000042364	Snx18	ENSMUSG00000042364	Snx18
10	80583875	80584714	4	1	1.21566e-15	2.26477e-12	ENSMUSG00000003346	Abhd17a	ENSMUSG00000003346	Abhd17a
9	123480576	123480585	2	-1	1.72143e-15	3.20702e-12	ENSMUSG00000025239	Limd1	ENSMUSG00000025239	Limd1
6	115805903	115807166	2	-1	4.6599e-15	8.6814e-12	ENSMUSG00000030319|ENSMUSG00000057841|ENSMUSG00000064563	Cand2|Rpl32|Snora7a	ENSMUSG00000030319|ENSMUSG00000057841	Cand2|Rpl32
10	34282956	34283178	2	-1	7.0463e-15	1.31273e-11	ENSMUSG00000047514	Tspyl1	ENSMUSG00000047514	Tspyl1
1	155559129	155560290	2	-1	7.56685e-15	1.40971e-11	ENSMUSG00000033701	Acbd6	ENSMUSG00000033701	Acbd6
13	100783927	100784156	2	-1	2.59074e-14	4.82656e-11	ENSMUSG00000041431	Ccnb1	ENSMUSG00000041431	Ccnb1
10	80557337	80558182	5	1	2.80011e-14	5.21661e-11	ENSMUSG00000047417	Rexo1	ENSMUSG00000047417	Rexo1
16	16304622	16304851	3	-1	3.58006e-14	6.66966e-11	ENSMUSG00000022792	Yars2	ENSMUSG00000022792	Yars2
2	39002680	39003719	2	-1	4.02632e-14	7.50103e-11	ENSMUSG00000035295|ENSMUSG00000062997	Wdr38|Rpl35	ENSMUSG00000035295|ENSMUSG00000062997	Wdr38|Rpl35
19	8724696	8725329	2	-1	4.27012e-14	7.95523e-11	ENSMUSG00000010095|ENSMUSG00000108414|ENSMUSG00000064721|ENSMUSG00000065392|ENSMUSG00000065281|ENSMUSG00000065280|ENSMUSG00000065378|ENSMUSG00000065782|ENSMUSG00000065305|ENSMUSG00000065087	Slc3a2|Snhg1|Gm25855|Gm25894|Gm24452|Gm24453|Gm22744|Gm22680|Gm23246|Snord22	ENSMUSG00000010095	Slc3a2
14	26533319	26533334	2	-1	6.31603e-14	1.17668e-10	ENSMUSG00000021870	Slmap	ENSMUSG00000021870	Slmap
12	3960127	3960846	4	1	8.21938e-14	1.53127e-10	ENSMUSG00000020660	Pomc	ENSMUSG00000020660	Pomc
8	81013357	81013871	2	-1	8.67467e-14	1.61609e-10	ENSMUSG00000038250|ENSMUSG00000037982	Usp38|Gm9725	ENSMUSG00000038250	Usp38
19	8770688	8771321	5	1	9.32988e-14	1.73816e-10	ENSMUSG00000010097|ENSMUSG00000117924|ENSMUSG00000118346	Nxf1|Tmem223|Tmem179b	ENSMUSG00000010097|ENSMUSG00000117924|ENSMUSG00000118346	Nxf1|Tmem223|Tmem179b
20	8143071	8144483	3	-1	1.85107e-13	3.44855e-10	ENSMUSG00000031167|ENSMUSG00000055188	Rbm3|Rbm3os	ENSMUSG00000031167	Rbm3
3	38481935	38483227	3	-1	1.98379e-13	3.6958e-10	ENSMUSG00000044864	Ankrd50	ENSMUSG00000044864	Ankrd50
3	107329338	107331132	3	-1	1.9923e-13	3.71165e-10	ENSMUSG00000048109	Rbm15	ENSMUSG00000048109	Rbm15
1	167307900	167307915	2	1	2.2824e-13	4.2521e-10	ENSMUSG00000052428	Tmco1	ENSMUSG00000052428	Tmco1
18	75001376	75002669	2	-1	3.58733e-13	6.6832e-10	ENSMUSG00000062328|ENSMUSG00000064871|ENSMUSG00000064647|ENSMUSG00000064844	Rpl17|Snord58b|Gm23301|Gm26202	ENSMUSG00000062328	Rpl17
5	149634655	149634715	2	-1	3.89558e-13	7.25746e-10	ENSMUSG00000029657	Hsph1	ENSMUSG00000029657	Hsph1
1	86487986	86488286	2	1	4.80972e-13	8.9605e-10
11	116850235	116850947	3	-1	5.65517e-13	1.05356e-09	ENSMUSG00000090266|ENSMUSG00000034120|ENSMUSG00000020818	Mettl23|Srsf2|Mfsd11	ENSMUSG00000090266|ENSMUSG00000034120|ENSMUSG00000020818	Mettl23|Srsf2|Mfsd11
6	28420775	28420798	2	-1	7.19355e-13	1.34016e-09	ENSMUSG00000029708	Gcc1	ENSMUSG00000029708	Gcc1
20	101085967	101086395	3	-1	7.45028e-13	1.38799e-09	ENSMUSG00000031297	Slc7a3	ENSMUSG00000031297	Slc7a3
12	110693953	110694689	2	-1	1.03934e-12	1.93628e-09	ENSMUSG00000021270	Hsp90aa1	ENSMUSG00000021270	Hsp90aa1
13	69531545	69533127	4	-1	1.24388e-12	2.31735e-09	ENSMUSG00000034575|ENSMUSG00000021595	Tent4a|Nsun2	ENSMUSG00000034575|ENSMUSG00000021595	Tent4a|Nsun2
15	98724170	98724735	3	-1	1.32938e-12	2.47664e-09	ENSMUSG00000003354|ENSMUSG00000003355	Ccdc65|Fkbp11	ENSMUSG00000003354|ENSMUSG00000003355	Ccdc65|Fkbp11
12	87268136	87268385	2	-1	1.5039e-12	2.80176e-09	ENSMUSG00000021037|ENSMUSG00000106561	Ahsa1|Gm47293	ENSMUSG00000021037	Ahsa1
15	76666910	76667227	4	-1	2.03223e-12	3.78604e-09	ENSMUSG00000004187|ENSMUSG00000033837	Kifc2|Foxh1	ENSMUSG00000004187|ENSMUSG00000033837	Kifc2|Foxh1
9	44105923	44108073	8	1	2.05353e-12	3.82573e-09	ENSMUSG00000111409|ENSMUSG00000053128|ENSMUSG00000034739|ENSMUSG00000079592|ENSMUSG00000092258	Gm49380|Rnf26|Mfrp|C1qtnf5|Gm20444	ENSMUSG00000111409|ENSMUSG00000053128|ENSMUSG00000034739|ENSMUSG00000079592	Gm49380|Rnf26|Mfrp|C1qtnf5
6	124812175	124812992	3	-1	2.08629e-12	3.88677e-09	ENSMUSG00000023456	Tpi1	ENSMUSG00000023456	Tpi1
14	118922776	118923257	2	-1	2.39099e-12	4.45441e-09	ENSMUSG00000042156	Dzip1	ENSMUSG00000042156	Dzip1
17	35060373	35061171	6	-1	2.44521e-12	4.55543e-09	ENSMUSG00000007039	Ddah2	ENSMUSG00000007039	Ddah2
1	16102341	16103084	2	-1	2.52009e-12	4.69493e-09	ENSMUSG00000043716	Rpl7	ENSMUSG00000043716	Rpl7
17	21961375	21961659	2	-1	2.71924e-12	5.06594e-09	ENSMUSG00000071267|ENSMUSG00000053347	Zfp942|Zfp943	ENSMUSG00000071267|ENSMUSG00000053347	Zfp942|Zfp943
2	158359670	158360117	2	-1	2.73992e-12	5.10448e-09	ENSMUSG00000085385|ENSMUSG00000064995|ENSMUSG00000100992|ENSMUSG00000064405	Snhg17|Gm26003|Gm23925|Gm23925
7	80260841	80260887	2	1	2.84904e-12	5.30777e-09	ENSMUSG00000045467|ENSMUSG00000047084	Ttll13|Ngrn	ENSMUSG00000045467|ENSMUSG00000047084	Ttll13|Ngrn
12	59067831	59068286	2	-1	3.08294e-12	5.74352e-09	ENSMUSG00000020994	Pnn	ENSMUSG00000020994	Pnn
1	38128467	38128556	2	-1	3.42502e-12	6.38081e-09	ENSMUSG00000026082	Rev1	ENSMUSG00000026082	Rev1
17	27769284	27769428	2	1	4.03554e-12	7.51821e-09	ENSMUSG00000056692	Ilrun	ENSMUSG00000056692	Ilrun
3	51415321	51415452	2	1	4.18686e-12	7.80012e-09	ENSMUSG00000063273	Naa15	ENSMUSG00000063273	Naa15
4	106317914	106318606	3	-1	4.75724e-12	8.86273e-09	ENSMUSG00000028514	Usp24	ENSMUSG00000028514	Usp24
14	24493726	24495468	4	-1	4.99169e-12	9.29952e-09	ENSMUSG00000025290	Rps24	ENSMUSG00000025290	Rps24
1	130713088	130714866	4	-1	5.5938e-12	1.04212e-08	ENSMUSG00000101904|ENSMUSG00000026409	Gm29427|Pfkfb2	ENSMUSG00000101904|ENSMUSG00000026409	Gm29427|Pfkfb2
16	31664861	31665220	2	-1	6.18258e-12	1.15182e-08	ENSMUSG00000022770	Dlg1	ENSMUSG00000022770	Dlg1
3	79590910	79591212	3	1	6.45125e-12	1.20187e-08	ENSMUSG00000027804	Ppid	ENSMUSG00000027804	Ppid
10	75061823	75062020	2	-1	6.70814e-12	1.24973e-08	ENSMUSG00000009681	Bcr	ENSMUSG00000009681	Bcr
10	9899247	9899823	2	-1	1.02194e-11	1.90387e-08	ENSMUSG00000019790|ENSMUSG00000112146	Stxbp5|Gm46210	ENSMUSG00000019790	Stxbp5
16	91464181	91464806	5	1	1.46149e-11	2.72275e-08	ENSMUSG00000116987|ENSMUSG00000084866|ENSMUSG00000116544	Gm49625|A930006K02Rik|Gm49626
3	87618712	87618751	2	-1	1.66146e-11	3.09529e-08	ENSMUSG00000093230|ENSMUSG00000041977	Gm24109|Arhgef11	ENSMUSG00000041977	Arhgef11
10	39899386	39899645	3	1	1.76522e-11	3.28861e-08	ENSMUSG00000096687|ENSMUSG00000097890	Mfsd4b4|4930547M16Rik	ENSMUSG00000096687	Mfsd4b4
20	37082852	37082934	2	-1	2.21588e-11	4.12819e-08	ENSMUSG00000079641|ENSMUSG00000065642	Rpl39|Snora69	ENSMUSG00000079641	Rpl39
14	49173350	49173866	3	-1	2.25789e-11	4.20644e-08	ENSMUSG00000036282	Naa30	ENSMUSG00000036282	Naa30
11	101443494	101443509	2	-1	2.71655e-11	5.06094e-08	ENSMUSG00000063316	Rpl27	ENSMUSG00000063316	Rpl27
8	33985843	33985933	2	-1	4.41551e-11	8.22609e-08	ENSMUSG00000110614|ENSMUSG00000110663	Gm45817|Gm39157
7	40902237	40902654	5	-1	4.76996e-11	8.88643e-08	ENSMUSG00000100600|ENSMUSG00000039257	A230077H06Rik|Vstm2b	ENSMUSG00000039257	Vstm2b
16	78374003	78375500	4	-1	4.84867e-11	9.03307e-08	ENSMUSG00000022863	Btg3	ENSMUSG00000022863	Btg3
5	44224684	44225232	3	-1	5.90619e-11	1.10032e-07	ENSMUSG00000046985|ENSMUSG00000105503|ENSMUSG00000105149|ENSMUSG00000104784	Tapt1|Gm42982|Gm42983|Gm42984	ENSMUSG00000046985	Tapt1
2	181659151	181659379	3	1	6.11849e-11	1.13987e-07	ENSMUSG00000108976	Gm29797	ENSMUSG00000108976	Gm29797
15	89146340	89146574	3	-1	6.67798e-11	1.24411e-07	ENSMUSG00000053137	Mapk11	ENSMUSG00000053137	Mapk11
4	24497390	24498491	2	-1	9.20793e-11	1.71544e-07	ENSMUSG00000045751	Mms22l	ENSMUSG00000045751	Mms22l
7	111080291	111080951	2	-1	1.02609e-10	1.91161e-07	ENSMUSG00000005610	Eif4g2	ENSMUSG00000005610	Eif4g2
11	102309610	102310765	3	1	1.28931e-10	2.40198e-07	ENSMUSG00000020923	Ubtf	ENSMUSG00000020923	Ubtf
4	149484616	149484840	2	1	1.37713e-10	2.56559e-07	ENSMUSG00000028992|ENSMUSG00000087198|ENSMUSG00000028990	Nmnat1|Tmem274|Lzic	ENSMUSG00000028992|ENSMUSG00000087198|ENSMUSG00000028990	Nmnat1|Tmem274|Lzic
14	55617985	55618228	5	-1	1.53192e-10	2.85396e-07	ENSMUSG00000002324	Rec8	ENSMUSG00000002324	Rec8
7	29984930	29985796	3	-1	1.73789e-10	3.23769e-07	ENSMUSG00000074221	Zfp568	ENSMUSG00000074221	Zfp568
11	69982239	69982959	2	-1	1.77237e-10	3.30193e-07	ENSMUSG00000018565|ENSMUSG00000105100|ENSMUSG00000018559	Elp5|Gm44349|Ctdnep1	ENSMUSG00000018565|ENSMUSG00000018559	Elp5|Ctdnep1
8	3624913	3627171	4	-1	1.81608e-10	3.38335e-07	ENSMUSG00000087687|ENSMUSG00000004630	Pet100|Pcp2	ENSMUSG00000087687|ENSMUSG00000004630	Pet100|Pcp2
9	108460405	108461687	5	1	1.99464e-10	3.71602e-07	ENSMUSG00000032609|ENSMUSG00000049305	Klhdc8b|Ccdc71	ENSMUSG00000032609|ENSMUSG00000049305	Klhdc8b|Ccdc71
7	143067365	143068517	2	1	2.2138e-10	4.12431e-07	ENSMUSG00000037706|ENSMUSG00000009246|ENSMUSG00000045752	Cd81|Trpm5|Tssc4	ENSMUSG00000037706|ENSMUSG00000009246|ENSMUSG00000045752	Cd81|Trpm5|Tssc4
9	15044301	15044335	2	-1	2.57579e-10	4.79869e-07	ENSMUSG00000031934	Panx1	ENSMUSG00000031934	Panx1
6	125050100	125051055	2	-1	2.75976e-10	5.14144e-07	ENSMUSG00000108034|ENSMUSG00000030330|ENSMUSG00000108037|ENSMUSG00000072770	4930557K07Rik|Ing4|Gm44597|Acrbp	ENSMUSG00000030330|ENSMUSG00000072770	Ing4|Acrbp
7	142654433	142655174	4	1	3.55799e-10	6.62854e-07	ENSMUSG00000048583|ENSMUSG00000115302|ENSMUSG00000070140	Igf2|Gm49394|Mir483	ENSMUSG00000048583|ENSMUSG00000115302	Igf2|Gm49394
7	45719265	45719550	3	-1	3.61655e-10	6.73764e-07	ENSMUSG00000057342|ENSMUSG00000059070	Sphk2|Rpl18	ENSMUSG00000057342|ENSMUSG00000059070	Sphk2|Rpl18
5	115479836	115480490	4	-1	4.42293e-10	8.23993e-07	ENSMUSG00000029524	Sirt4	ENSMUSG00000029524	Sirt4
9	103363106	103363194	2	-1	4.49779e-10	8.37938e-07	ENSMUSG00000032803	Cdv3	ENSMUSG00000032803	Cdv3
6	7692215	7692225	2	-1	4.53176e-10	8.44266e-07	ENSMUSG00000029752	Asns	ENSMUSG00000029752	Asns
5	125339298	125340176	4	-1	4.6053e-10	8.57967e-07	ENSMUSG00000037936	Scarb1	ENSMUSG00000037936	Scarb1
6	134896892	134897542	5	1	4.8013e-10	8.94483e-07	ENSMUSG00000032641|ENSMUSG00000100876	Gpr19|2810454H06Rik	ENSMUSG00000032641	Gpr19
5	121453259	121453392	2	1	4.83434e-10	9.00638e-07	ENSMUSG00000029616|ENSMUSG00000029452	Erp29|Tmem116	ENSMUSG00000029616|ENSMUSG00000029452	Erp29|Tmem116
7	34229391	34229411	2	-1	4.89376e-10	9.11708e-07	ENSMUSG00000036427|ENSMUSG00000086526	Gpi1|Gm12762	ENSMUSG00000036427	Gpi1
7	45523313	45523861	5	-1	5.00631e-10	9.32675e-07	ENSMUSG00000023467|ENSMUSG00000040435	Tulp2|Ppp1r15a	ENSMUSG00000023467|ENSMUSG00000040435	Tulp2|Ppp1r15a
14	121377430	121377447	2	-1	6.33423e-10	1.18007e-06	ENSMUSG00000063410	Stk24	ENSMUSG00000063410	Stk24
19	18672123	18673371	2	-1	6.4925e-10	1.20955e-06	ENSMUSG00000024726	Carnmt1	ENSMUSG00000024726	Carnmt1
2	151037819	151038047	2	-1	7.16353e-10	1.33456e-06	ENSMUSG00000068115|ENSMUSG00000053916	Ninl|Nanp	ENSMUSG00000068115|ENSMUSG00000053916	Ninl|Nanp
17	36958960	36959026	2	1	7.38281e-10	1.37542e-06	ENSMUSG00000036315|ENSMUSG00000036214	Znrd1|Znrd1as	ENSMUSG00000036315|ENSMUSG00000036214	Znrd1|Znrd1as
2	127131410	127132409	2	-1	7.42812e-10	1.38386e-06	ENSMUSG00000034906	Ncaph	ENSMUSG00000034906	Ncaph
10	61696702	61696761	2	-1	7.93223e-10	1.47777e-06	ENSMUSG00000020087	Tysnd1	ENSMUSG00000020087	Tysnd1
10	42763482	42764075	2	-1	8.86809e-10	1.65213e-06	ENSMUSG00000019802	Sec63	ENSMUSG00000019802	Sec63
1	36367881	36368157	3	-1	8.99703e-10	1.67615e-06	ENSMUSG00000010453	Kansl3	ENSMUSG00000010453	Kansl3
6	83108558	83108644	2	1	9.67428e-10	1.80232e-06	ENSMUSG00000107499|ENSMUSG00000079511|ENSMUSG00000087578|ENSMUSG00000030037	Ccdc142|Gm42688|Ccdc142os|Mrpl53	ENSMUSG00000107499|ENSMUSG00000079511|ENSMUSG00000030037	Ccdc142|Gm42688|Mrpl53
14	21053809	21053964	2	-1	9.95174e-10	1.85401e-06	ENSMUSG00000021824|ENSMUSG00000039197	Ap3m1|Adk	ENSMUSG00000021824|ENSMUSG00000039197	Ap3m1|Adk
5	135011950	135012744	3	-1	1.09378e-09	2.03771e-06	ENSMUSG00000040532|ENSMUSG00000085042	Abhd11|Abhd11os	ENSMUSG00000040532	Abhd11
9	48495874	48496023	3	1	1.30349e-09	2.4284e-06	ENSMUSG00000042396|ENSMUSG00000042293	Rbm7|Gm5617	ENSMUSG00000042396|ENSMUSG00000042293	Rbm7|Gm5617
16	31272909	31273508	2	-1	1.39119e-09	2.59178e-06	ENSMUSG00000047714	Ppp1r2	ENSMUSG00000047714	Ppp1r2
5	117285838	117286439	2	-1	1.57542e-09	2.93501e-06	ENSMUSG00000032959	Pebp1	ENSMUSG00000032959	Pebp1
9	4308332	4308433	2	-1	1.58648e-09	2.95561e-06	ENSMUSG00000025894|ENSMUSG00000025893	Aasdhppt|Kbtbd3	ENSMUSG00000025894|ENSMUSG00000025893	Aasdhppt|Kbtbd3
2	26912327	26913054	2	-1	1.58857e-09	2.9595e-06	ENSMUSG00000062647|ENSMUSG00000065258|ENSMUSG00000064829|ENSMUSG00000065295|ENSMUSG00000015790	Rpl7a|Gm23969|Gm22879|Gm24134|Surf1	ENSMUSG00000062647|ENSMUSG00000015790	Rpl7a|Surf1
3	28782060	28782249	3	-1	1.88467e-09	3.51115e-06	ENSMUSG00000091329|ENSMUSG00000050192	1700112D23Rik|Eif5a2	ENSMUSG00000050192	Eif5a2
4	41312615	41313914	3	-1	2.12941e-09	3.9671e-06	ENSMUSG00000028436|ENSMUSG00000087938	Dcaf12|Gm26049	ENSMUSG00000028436	Dcaf12
17	35867517	35868741	5	-1	2.21336e-09	4.12349e-06	ENSMUSG00000087443|ENSMUSG00000034595|ENSMUSG00000098716	Ppp1r18os|Ppp1r18|Gm28033	ENSMUSG00000034595	Ppp1r18
20	38454144	38455322	3	-1	2.3196e-09	4.32141e-06	ENSMUSG00000016534	Lamp2	ENSMUSG00000016534	Lamp2
20	94638202	94638303	2	-1	2.50408e-09	4.6651e-06	ENSMUSG00000071723	Gspt2	ENSMUSG00000071723	Gspt2
7	127028194	127028570	2	1	2.51797e-09	4.69097e-06	ENSMUSG00000030678|ENSMUSG00000030677	Maz|Kif22	ENSMUSG00000030678|ENSMUSG00000030677	Maz|Kif22
10	80117137	80118211	2	-1	2.54126e-09	4.73437e-06	ENSMUSG00000003068	Stk11	ENSMUSG00000003068	Stk11
7	16403485	16403864	2	-1	2.59631e-09	4.83692e-06	ENSMUSG00000059273|ENSMUSG00000110181	Zc3h4|Gm45508	ENSMUSG00000059273	Zc3h4
1	82316224	82316286	2	1	3.50747e-09	6.53441e-06	ENSMUSG00000026142	Rhbdd1	ENSMUSG00000026142	Rhbdd1
11	4097602	4098346	2	1	3.62845e-09	6.75981e-06	ENSMUSG00000003585	Sec14l2	ENSMUSG00000003585	Sec14l2
7	3217873	3219602	11	-1	3.63332e-09	6.76888e-06	ENSMUSG00000077815|ENSMUSG00000106340|ENSMUSG00000078817|ENSMUSG00000078008|ENSMUSG00000078041|ENSMUSG00000104747|ENSMUSG00000078032|ENSMUSG00000078035|ENSMUSG00000077903|ENSMUSG00000077886	Mir290a|Mir290b|Nlrp12|Mir291a|Mir292|Mir292b|Mir291b|Mir293|Mir294|Mir295	ENSMUSG00000078817	Nlrp12
7	101897233	101897286	2	1	3.69257e-09	6.87926e-06	ENSMUSG00000030649|ENSMUSG00000078630	Anapc15|Tomt	ENSMUSG00000030649|ENSMUSG00000078630	Anapc15|Tomt
11	70023727	70028378	6	1	3.85875e-09	7.18886e-06	ENSMUSG00000020886	Dlg4	ENSMUSG00000020886	Dlg4
7	16810477	16811701	4	-1	4.11637e-09	7.66881e-06	ENSMUSG00000048920	Fkrp	ENSMUSG00000048920	Fkrp
11	116840217	116841260	3	-1	4.56912e-09	8.51228e-06	ENSMUSG00000056962|ENSMUSG00000098792	Jmjd6|Gm27401	ENSMUSG00000056962	Jmjd6
16	23110491	23111955	6	-1	4.62195e-09	8.61069e-06	ENSMUSG00000022884|ENSMUSG00000088524|ENSMUSG00000064880|ENSMUSG00000104599|ENSMUSG00000087935|ENSMUSG00000064382|ENSMUSG00000065208	Eif4a2|Snord2|Gm24201|Gm49346|Snora81|Gm26447|Gm24616	ENSMUSG00000022884	Eif4a2
1	135372920	135373178	2	-1	4.62697e-09	8.62005e-06	ENSMUSG00000041889	Shisa4	ENSMUSG00000041889	Shisa4
17	33950172	33950942	6	-1	4.7743e-09	8.89451e-06	ENSMUSG00000024312|ENSMUSG00000067370|ENSMUSG00000008668	Wdr46|B3galt4|Rps18	ENSMUSG00000024312|ENSMUSG00000067370|ENSMUSG00000008668	Wdr46|B3galt4|Rps18
9	108795038	108796350	5	1	5.31625e-09	9.90416e-06	ENSMUSG00000032599|ENSMUSG00000088626	Ip6k2|Gm23034	ENSMUSG00000032599	Ip6k2
7	16049592	16049701	2	-1	6.1255e-09	1.14118e-05
5	99976152	99976896	2	-1	7.32306e-09	1.36429e-05	ENSMUSG00000000568|ENSMUSG00000091623	Hnrnpd|Gm17092	ENSMUSG00000000568	Hnrnpd
1	9548075	9548187	2	-1	7.90485e-09	1.47267e-05	ENSMUSG00000061024|ENSMUSG00000025911	Rrs1|Adhfe1	ENSMUSG00000061024|ENSMUSG00000025911	Rrs1|Adhfe1
7	120360990	120361432	3	1	8.47472e-09	1.57884e-05	ENSMUSG00000054746	Abca15	ENSMUSG00000054746	Abca15
9	78520425	78521868	2	-1	8.82644e-09	1.64437e-05	ENSMUSG00000111417	Gm47430
4	99930719	99930798	2	-1	1.04473e-08	1.94633e-05	ENSMUSG00000028549|ENSMUSG00000025791	Itgb3bp|Pgm1	ENSMUSG00000028549|ENSMUSG00000025791	Itgb3bp|Pgm1
5	124864470	124864479	2	-1	1.15707e-08	2.15562e-05	ENSMUSG00000079215	Zfp664	ENSMUSG00000079215	Zfp664
4	3940169	3941276	3	-1	1.16207e-08	2.16493e-05	ENSMUSG00000042198	Chchd7	ENSMUSG00000042198	Chchd7
10	81606897	81606966	2	1	1.22759e-08	2.28699e-05	ENSMUSG00000074862	BC025920	ENSMUSG00000074862	BC025920
13	49654388	49654487	2	-1	1.3887e-08	2.58715e-05	ENSMUSG00000021392	Nol8	ENSMUSG00000021392	Nol8
1	75503792	75504470	4	-1	1.47624e-08	2.75024e-05	ENSMUSG00000026211	Obsl1	ENSMUSG00000026211	Obsl1
9	111272377	111272700	4	1	1.50833e-08	2.81003e-05	ENSMUSG00000032498|ENSMUSG00000046785	Mlh1|Epm2aip1	ENSMUSG00000032498|ENSMUSG00000046785	Mlh1|Epm2aip1
19	4305128	4305267	2	-1	1.66581e-08	3.1034e-05	ENSMUSG00000024858	Grk2	ENSMUSG00000024858	Grk2
7	28378436	28378616	3	-1	1.66701e-08	3.10564e-05	ENSMUSG00000044786|ENSMUSG00000109455	Zfp36|Gm44710	ENSMUSG00000044786	Zfp36
9	108490089	108490364	2	1	1.72404e-08	3.2119e-05	ENSMUSG00000052911|ENSMUSG00000006676	Lamb2|Usp19	ENSMUSG00000052911|ENSMUSG00000006676	Lamb2|Usp19
15	62038689	62039464	5	-1	1.77175e-08	3.30078e-05	ENSMUSG00000097039|ENSMUSG00000098998	Pvt1|Gm27913
12	110484065	110484535	4	-1	1.77929e-08	3.31482e-05	ENSMUSG00000017843|ENSMUSG00000113585	Ppp2r5c|Gm19605	ENSMUSG00000017843	Ppp2r5c
3	108209628	108209638	2	-1	1.94781e-08	3.62877e-05	ENSMUSG00000048997	Atxn7l2	ENSMUSG00000048997	Atxn7l2
17	36020108	36020407	2	1	1.94783e-08	3.6288e-05	ENSMUSG00000092368|ENSMUSG00000053835	A930015D03Rik|H2-T24	ENSMUSG00000053835	H2-T24
8	84685298	84686282	2	1	1.99976e-08	3.72555e-05	ENSMUSG00000001910|ENSMUSG00000001909	Nacc1|Trmt1	ENSMUSG00000001910|ENSMUSG00000001909	Nacc1|Trmt1
3	69723764	69724490	3	-1	2.10337e-08	3.91858e-05	ENSMUSG00000027787	Nmd3	ENSMUSG00000027787	Nmd3
11	101276486	101276526	2	-1	2.20406e-08	4.10617e-05	ENSMUSG00000035112|ENSMUSG00000017188	Wnk4|Coa3	ENSMUSG00000035112|ENSMUSG00000017188	Wnk4|Coa3
4	57954382	57954936	3	-1	2.32665e-08	4.33454e-05	ENSMUSG00000028367	Txn1	ENSMUSG00000028367	Txn1
11	22285859	22285921	2	-1	2.82902e-08	5.27047e-05	ENSMUSG00000042302	Ehbp1	ENSMUSG00000042302	Ehbp1
2	34671335	34671806	2	-1	3.04869e-08	5.67972e-05
5	150674883	150676268	3	-1	3.28375e-08	6.11763e-05	ENSMUSG00000034021	Pds5b	ENSMUSG00000034021	Pds5b
5	129887743	129888362	3	1	3.28945e-08	6.12825e-05	ENSMUSG00000025537|ENSMUSG00000070493	Phkg1|Chchd2	ENSMUSG00000025537|ENSMUSG00000070493	Phkg1|Chchd2
8	70868450	70869783	3	1	3.48137e-08	6.4858e-05	ENSMUSG00000007721	Ccdc124	ENSMUSG00000007721	Ccdc124
13	95336234	95336478	2	1	3.74787e-08	6.98229e-05	ENSMUSG00000041995	Zbed3	ENSMUSG00000041995	Zbed3
10	79898974	79899380	4	1	3.76445e-08	7.01318e-05	ENSMUSG00000013833	Med16	ENSMUSG00000013833	Med16
12	82170961	82171792	3	-1	3.94588e-08	7.35117e-05	ENSMUSG00000042700	Sipa1l1	ENSMUSG00000042700	Sipa1l1
20	52742283	52742716	5	-1	3.99734e-08	7.44705e-05	ENSMUSG00000070106|ENSMUSG00000065613|ENSMUSG00000065473|ENSMUSG00000076041|ENSMUSG00000077111|ENSMUSG00000065456|ENSMUSG00000086173	Mir363|Mir92-2|Mir19b-2|Mir20b|Mir18b|Mir106a|Kis2
14	70466440	70467010	4	1	4.12885e-08	7.69205e-05	ENSMUSG00000003469	Phyhip	ENSMUSG00000003469	Phyhip
7	140955609	140956516	2	-1	4.13923e-08	7.71138e-05	ENSMUSG00000110104|ENSMUSG00000060591	Gm45717|Ifitm2	ENSMUSG00000110104|ENSMUSG00000060591	Gm45717|Ifitm2
2	25501939	25501957	2	1	4.42981e-08	8.25274e-05	ENSMUSG00000015083|ENSMUSG00000015095	C8g|Fbxw5	ENSMUSG00000015083|ENSMUSG00000015095	C8g|Fbxw5
19	5040351	5040999	2	-1	4.89055e-08	9.1111e-05	ENSMUSG00000047379|ENSMUSG00000117789|ENSMUSG00000080268	B4gat1|Gm50388|Brms1	ENSMUSG00000047379|ENSMUSG00000117789|ENSMUSG00000080268	B4gat1|Gm50388|Brms1
3	96244279	96244947	3	1	4.96743e-08	9.25432e-05	ENSMUSG00000093553|ENSMUSG00000064220|ENSMUSG00000070392|ENSMUSG00000105610	Gm20633|H2ac18|Gm20634|Gm47313	ENSMUSG00000064220	H2ac18
7	16737947	16737957	2	1	5.48105e-08	0.000102112	ENSMUSG00000008036	Ap2s1	ENSMUSG00000008036	Ap2s1
11	74836879	74837649	4	1	5.70267e-08	0.000106241	ENSMUSG00000000282	Mnt	ENSMUSG00000000282	Mnt
11	98580391	98581047	3	1	6.40277e-08	0.000119284	ENSMUSG00000038150	Ormdl3	ENSMUSG00000038150	Ormdl3
10	86700411	86701696	2	-1	6.73034e-08	0.000125386	ENSMUSG00000020048	Hsp90b1	ENSMUSG00000020048	Hsp90b1
4	40724859	40724973	2	-1	7.71102e-08	0.000143656	ENSMUSG00000028410	Dnaja1	ENSMUSG00000028410	Dnaja1
15	76089969	76090276	4	-1	7.9474e-08	0.00014806	ENSMUSG00000075590	Nrbp2	ENSMUSG00000075590	Nrbp2
17	26067084	26068074	2	-1	8.43982e-08	0.000157234	ENSMUSG00000037098	Rab11fip3	ENSMUSG00000037098	Rab11fip3
7	127748185	127748425	2	-1	8.47525e-08	0.000157894	ENSMUSG00000030811	Fbxl19	ENSMUSG00000030811	Fbxl19
15	79684696	79685536	3	-1	9.07195e-08	0.00016901	ENSMUSG00000022426	Josd1	ENSMUSG00000022426	Josd1
15	102204714	102206282	5	1	9.20695e-08	0.000171525	ENSMUSG00000023044|ENSMUSG00000046897	Csad|Zfp740	ENSMUSG00000023044|ENSMUSG00000046897	Csad|Zfp740
1	182280636	182280712	2	-1	1.08639e-07	0.000202395	ENSMUSG00000038633	Degs1	ENSMUSG00000038633	Degs1
11	5101554	5102658	2	-1	1.11396e-07	0.000207531	ENSMUSG00000034175	Rhbdd3	ENSMUSG00000034175	Rhbdd3
8	111629998	111630420	3	-1	1.20874e-07	0.000225188	ENSMUSG00000031958	Ldhd	ENSMUSG00000031958	Ldhd
2	156177419	156177903	2	-1	1.23275e-07	0.000229662	ENSMUSG00000027620	Rbm39	ENSMUSG00000027620	Rbm39
7	143054423	143054505	3	-1	1.27952e-07	0.000238374	ENSMUSG00000059277|ENSMUSG00000037706	R74862|Cd81	ENSMUSG00000037706	Cd81
10	82083177	82083379	2	-1	1.62199e-07	0.000302177	ENSMUSG00000112160	BC024063	ENSMUSG00000112160	BC024063
7	127904778	127905035	3	1	1.6942e-07	0.000315629	ENSMUSG00000030802	Bckdk	ENSMUSG00000030802	Bckdk
2	170406426	170406762	4	1	2.02928e-07	0.000378056	ENSMUSG00000013523|ENSMUSG00000086970	Bcas1|Bcas1os1	ENSMUSG00000013523	Bcas1
9	58247083	58247809	4	-1	2.11036e-07	0.00039316	ENSMUSG00000036986	Pml	ENSMUSG00000036986	Pml
5	120611621	120611743	2	-1	2.15113e-07	0.000400755	ENSMUSG00000029600|ENSMUSG00000029599	Rita1|Ddx54	ENSMUSG00000029600|ENSMUSG00000029599	Rita1|Ddx54
6	34477085	34478787	3	-1	2.16251e-07	0.000402875	ENSMUSG00000038871	Bpgm	ENSMUSG00000038871	Bpgm
11	70226100	70226504	5	-1	2.17897e-07	0.000405942	ENSMUSG00000000317	Bcl6b	ENSMUSG00000000317	Bcl6b
14	67069192	67070720	4	-1	2.17974e-07	0.000406085	ENSMUSG00000022052	Ppp2r2a	ENSMUSG00000022052	Ppp2r2a
10	81190251	81190411	3	1	2.19001e-07	0.000407999	ENSMUSG00000034974	Dapk3	ENSMUSG00000034974	Dapk3
17	34862649	34864166	3	-1	2.32815e-07	0.000433734	ENSMUSG00000090231|ENSMUSG00000092511|ENSMUSG00000024371	Cfb|Gm20547|C2	ENSMUSG00000090231|ENSMUSG00000092511|ENSMUSG00000024371	Cfb|Gm20547|C2
2	34774392	34774694	2	-1	2.35814e-07	0.000439321	ENSMUSG00000026864	Hspa5	ENSMUSG00000026864	Hspa5
7	16285310	16285864	2	1	2.43354e-07	0.000453368	ENSMUSG00000041375	Ccdc9	ENSMUSG00000041375	Ccdc9
6	70958128	70958701	2	-1	2.54079e-07	0.000473349	ENSMUSG00000055874	Foxi3	ENSMUSG00000055874	Foxi3
8	46150529	46151541	3	-1	2.56688e-07	0.00047821	ENSMUSG00000038291|ENSMUSG00000031631|ENSMUSG00000086279	Snx25|Cfap97|Gm15634	ENSMUSG00000038291|ENSMUSG00000031631	Snx25|Cfap97
11	97701435	97701731	2	-1	2.59337e-07	0.000483144	ENSMUSG00000018537	Pcgf2	ENSMUSG00000018537	Pcgf2
13	56563198	56563261	3	1	2.69176e-07	0.000501474
11	96790496	96790571	2	-1	2.75223e-07	0.00051274	ENSMUSG00000018666	Cbx1	ENSMUSG00000018666	Cbx1
4	117125515	117125840	2	1	2.78408e-07	0.000518674	ENSMUSG00000073771|ENSMUSG00000047671	Btbd19|Tctex1d4	ENSMUSG00000073771|ENSMUSG00000047671	Btbd19|Tctex1d4
19	8838226	8839249	4	-1	2.89041e-07	0.000538483	ENSMUSG00000118124|ENSMUSG00000071658|ENSMUSG00000071657	Gm50139|Gng3|Bscl2	ENSMUSG00000118124|ENSMUSG00000071658|ENSMUSG00000071657	Gm50139|Gng3|Bscl2
13	21946344	21947483	2	-1	2.9013e-07	0.000540513	ENSMUSG00000085393|ENSMUSG00000006720	Gm11280|Zfp184	ENSMUSG00000006720	Zfp184
15	76534862	76535109	2	-1	2.93077e-07	0.000546002	ENSMUSG00000116376|ENSMUSG00000022559	Tmem249|Fbxl6	ENSMUSG00000116376|ENSMUSG00000022559	Tmem249|Fbxl6
3	10088108	10088298	2	1	3.12326e-07	0.000581863	ENSMUSG00000049230	Gm9833	ENSMUSG00000049230	Gm9833
7	127810984	127811036	2	1	3.131e-07	0.000583306	ENSMUSG00000030806|ENSMUSG00000108808	Stx1b|Gm45204	ENSMUSG00000030806	Stx1b
11	33159207	33160662	2	-1	3.23553e-07	0.000602779	ENSMUSG00000057113	Npm1	ENSMUSG00000057113	Npm1
9	45839267	45840607	2	-1	3.49202e-07	0.000650564	ENSMUSG00000032086	Bace1	ENSMUSG00000032086	Bace1
8	11633334	11633847	3	-1	3.68208e-07	0.000685972	ENSMUSG00000031508	Ankrd10	ENSMUSG00000031508	Ankrd10
11	120628240	120631316	8	1	3.88136e-07	0.000723097	ENSMUSG00000051510	Mafg	ENSMUSG00000051510	Mafg
11	97625929	97628131	5	-1	4.01338e-07	0.000747693	ENSMUSG00000043439	Epop	ENSMUSG00000043439	Epop
2	132847767	132847878	3	-1	4.25917e-07	0.000793484	ENSMUSG00000086575|ENSMUSG00000027357	Gm14104|Crls1	ENSMUSG00000027357	Crls1
11	95356593	95356890	4	1	4.34112e-07	0.000808751	ENSMUSG00000038893	Fam117a	ENSMUSG00000038893	Fam117a
16	22856717	22856851	2	-1	4.36723e-07	0.000813615	ENSMUSG00000004462|ENSMUSG00000004460	Tbccd1|Dnajb11	ENSMUSG00000004462|ENSMUSG00000004460	Tbccd1|Dnajb11
11	120582000	120582811	2	1	4.60296e-07	0.000857531	ENSMUSG00000025132|ENSMUSG00000102881	Arhgdia|Gm3807	ENSMUSG00000025132	Arhgdia
2	151544018	151544877	4	-1	4.68099e-07	0.000872069	ENSMUSG00000032966	Fkbp1a	ENSMUSG00000032966	Fkbp1a
12	111694488	111696482	3	1	4.73617e-07	0.000882348
4	34881428	34881853	3	-1	4.83903e-07	0.000901511	ENSMUSG00000039967	Zfp292	ENSMUSG00000039967	Zfp292
12	71137815	71137892	2	-1	5.17419e-07	0.000963952	ENSMUSG00000021079|ENSMUSG00000034601	Timm9|2700049A03Rik	ENSMUSG00000021079|ENSMUSG00000034601	Timm9|2700049A03Rik
16	32645112	32645321	3	-1	5.35175e-07	0.000997031	ENSMUSG00000022791	Tnk2	ENSMUSG00000022791	Tnk2
15	79669393	79670351	2	1	5.40941e-07	0.00100777	ENSMUSG00000022427	Tomm22	ENSMUSG00000022427	Tomm22
10	80422101	80423051	2	1	5.45146e-07	0.00101561	ENSMUSG00000020167	Tcf3	ENSMUSG00000020167	Tcf3
11	80385315	80386499	3	-1	5.47029e-07	0.00101911	ENSMUSG00000017421	Zfp207	ENSMUSG00000017421	Zfp207
16	17454606	17455167	2	-1	5.4735e-07	0.00101971	ENSMUSG00000006134	Crkl	ENSMUSG00000006134	Crkl
18	7871740	7871757	2	-1	5.48596e-07	0.00102203	ENSMUSG00000024283	Wac	ENSMUSG00000024283	Wac
17	28530902	28532496	3	1	5.49672e-07	0.00102404	ENSMUSG00000117131|ENSMUSG00000024223	Gm41506|Armc12	ENSMUSG00000024223	Armc12
11	113666726	113667192	2	1	5.6317e-07	0.00104919	ENSMUSG00000018661|ENSMUSG00000041629	Cog1|Fam104a	ENSMUSG00000018661|ENSMUSG00000041629	Cog1|Fam104a
13	65242228	65242473	3	-1	5.65221e-07	0.00105301	ENSMUSG00000110393|ENSMUSG00000113946	Gm36445|Gm47250
7	25244421	25246151	3	1	5.69433e-07	0.00106085	ENSMUSG00000040857	Erf	ENSMUSG00000040857	Erf
7	141539222	141539251	2	1	5.97799e-07	0.0011137	ENSMUSG00000025512	Chid1	ENSMUSG00000025512	Chid1
19	6374034	6375526	2	1	6.02005e-07	0.00112154	ENSMUSG00000024949	Sf1	ENSMUSG00000024949	Sf1
10	128702429	128703930	3	-1	6.97248e-07	0.00129897	ENSMUSG00000025358|ENSMUSG00000025359	Cdk2|Pmel	ENSMUSG00000025358|ENSMUSG00000025359	Cdk2|Pmel
8	69902240	69902688	7	-1	7.53151e-07	0.00140312	ENSMUSG00000048967|ENSMUSG00000036199|ENSMUSG00000047654	Yjefn3|Ndufa13|Tssk6	ENSMUSG00000048967|ENSMUSG00000036199|ENSMUSG00000047654	Yjefn3|Ndufa13|Tssk6
8	45010862	45010925	2	1	8.19191e-07	0.00152615	ENSMUSG00000070047	Fat1	ENSMUSG00000070047	Fat1
1	86355927	86357237	3	-1	9.09354e-07	0.00169413	ENSMUSG00000026234|ENSMUSG00000064823	Ncl|Snord82	ENSMUSG00000026234	Ncl
7	19005109	19005316	3	-1	9.69793e-07	0.00180672	ENSMUSG00000044030	Irf2bp1	ENSMUSG00000044030	Irf2bp1
2	148873305	148874370	2	-1	9.72409e-07	0.0018116	ENSMUSG00000027447	Cst3	ENSMUSG00000027447	Cst3
19	4170093	4170366	3	1	9.78228e-07	0.00182244	ENSMUSG00000075289|ENSMUSG00000117905|ENSMUSG00000097233	Carns1|Gm50230|Gm17552	ENSMUSG00000075289	Carns1
1	193369448	193369940	2	-1	9.92521e-07	0.00184907	ENSMUSG00000016179	Camk1g	ENSMUSG00000016179	Camk1g
5	67426136	67426266	2	-1	9.95148e-07	0.00185396	ENSMUSG00000092060|ENSMUSG00000097840	Bend4|Gm26756	ENSMUSG00000092060	Bend4
13	96668585	96669946	3	-1	1.06678e-06	0.00198742	ENSMUSG00000021670	Hmgcr	ENSMUSG00000021670	Hmgcr
10	79933992	79934311	2	1	1.11384e-06	0.00207509	ENSMUSG00000019564	Arid3a	ENSMUSG00000019564	Arid3a
13	74439705	74440184	2	-1	1.16552e-06	0.00217136	ENSMUSG00000112964|ENSMUSG00000113212	E430024I08Rik|Gm47435
11	68972897	68973825	2	-1	1.17535e-06	0.00218967	ENSMUSG00000018740|ENSMUSG00000032892	Slc25a35|Rangrf	ENSMUSG00000018740|ENSMUSG00000032892	Slc25a35|Rangrf
2	130276726	130277090	5	-1	1.23821e-06	0.00230678	ENSMUSG00000027405|ENSMUSG00000080610|ENSMUSG00000065287|ENSMUSG00000093645|ENSMUSG00000065289|ENSMUSG00000065272	Nop56|Snord110|Gm24451|Gm23187|Gm23650|Snord57	ENSMUSG00000027405	Nop56
3	130730816	130731277	2	1	1.2704e-06	0.00236676	ENSMUSG00000062006|ENSMUSG00000105789	Rpl34|Gm42997	ENSMUSG00000062006	Rpl34
4	124817731	124817871	3	1	1.31178e-06	0.00244384	ENSMUSG00000028890	Mtf1	ENSMUSG00000028890	Mtf1
17	35243757	35244519	4	-1	1.33259e-06	0.00248262	ENSMUSG00000019432|ENSMUSG00000075770|ENSMUSG00000098499	Ddx39b|Gm22589|Mir6975	ENSMUSG00000019432	Ddx39b
1	104609518	104609672	2	1	1.37669e-06	0.00256476	ENSMUSG00000100935	Gm29592
6	51466780	51466922	2	-1	1.4243e-06	0.00265347	ENSMUSG00000004980	Hnrnpa2b1	ENSMUSG00000004980	Hnrnpa2b1
5	34635647	34635799	3	-1	1.43035e-06	0.00266474	ENSMUSG00000001082	Mfsd10	ENSMUSG00000001082	Mfsd10
10	128435079	128435701	3	1	1.4534e-06	0.00270769	ENSMUSG00000025373|ENSMUSG00000088151	Rnf41|Gm26347	ENSMUSG00000025373	Rnf41
5	138275456	138275852	3	-1	1.4648e-06	0.00272893	ENSMUSG00000106247|ENSMUSG00000029510	Gm43720|Gpc2	ENSMUSG00000106247|ENSMUSG00000029510	Gm43720|Gpc2
17	43669264	43669485	2	-1	1.47949e-06	0.0027563	ENSMUSG00000023963	Cyp39a1	ENSMUSG00000023963	Cyp39a1
1	35839685	35839699	2	-1	1.48073e-06	0.0027586
5	123058648	123058966	2	1	1.50681e-06	0.00280719
19	33589608	33589687	2	-1	1.52045e-06	0.0028326	ENSMUSG00000024766|ENSMUSG00000118513	Lipo3|AC141640.1	ENSMUSG00000024766	Lipo3
5	69590640	69591175	2	-1	1.54472e-06	0.00287781	ENSMUSG00000029209	Gnpda2	ENSMUSG00000029209	Gnpda2
4	155841458	155841831	2	-1	1.64495e-06	0.00306454	ENSMUSG00000073679|ENSMUSG00000029070	Mxra8os|Mxra8	ENSMUSG00000029070	Mxra8
15	50887052	50887632	3	-1	1.7749e-06	0.00330664	ENSMUSG00000038679|ENSMUSG00000084458	Trps1|Mir1907	ENSMUSG00000038679	Trps1
17	34585956	34586870	4	1	1.77769e-06	0.00331183	ENSMUSG00000015468	Notch4	ENSMUSG00000015468	Notch4
11	93952433	93952519	2	-1	1.80994e-06	0.00337193	ENSMUSG00000020857|ENSMUSG00000091228	Nme2|Gm20390	ENSMUSG00000020857|ENSMUSG00000091228	Nme2|Gm20390
16	20734496	20734693	2	-1	1.92694e-06	0.00358988	ENSMUSG00000022847|ENSMUSG00000006958	Thpo|Chrd	ENSMUSG00000022847|ENSMUSG00000006958	Thpo|Chrd
12	28750714	28752059	5	1	1.93196e-06	0.00359924	ENSMUSG00000020628|ENSMUSG00000036613	Trappc12|Eipr1	ENSMUSG00000020628|ENSMUSG00000036613	Trappc12|Eipr1
12	105039411	105039886	2	1	2.00883e-06	0.00374244	ENSMUSG00000021102	Glrx5	ENSMUSG00000021102	Glrx5
8	71596198	71596247	2	-1	2.18613e-06	0.00407276	ENSMUSG00000031807|ENSMUSG00000043243	Pgls|Fam129c	ENSMUSG00000031807|ENSMUSG00000043243	Pgls|Fam129c
3	145648588	145648827	2	-1	2.21253e-06	0.00412194	ENSMUSG00000028195|ENSMUSG00000097183	Ccn1|Gm17501	ENSMUSG00000028195	Ccn1
19	4984412	4985164	3	1	2.2871e-06	0.00426087	ENSMUSG00000045903	Npas4	ENSMUSG00000045903	Npas4
18	67206904	67207436	2	-1	2.4045e-06	0.00447958	ENSMUSG00000024524|ENSMUSG00000117757|ENSMUSG00000109901	Gnal|Gm50169|Chmp1b	ENSMUSG00000024524|ENSMUSG00000109901	Gnal|Chmp1b
3	100922872	100922902	2	1	2.54007e-06	0.00473215	ENSMUSG00000033233	Trim45	ENSMUSG00000033233	Trim45
2	32387831	32387933	2	-1	2.5885e-06	0.00482238	ENSMUSG00000026822	Lcn2	ENSMUSG00000026822	Lcn2
17	27636639	27637505	3	1	2.66601e-06	0.00496677	ENSMUSG00000117338|ENSMUSG00000052146|ENSMUSG00000087387	Gm49804|Rps10|Gm15420	ENSMUSG00000117338|ENSMUSG00000052146	Gm49804|Rps10
8	106011704	106011987	2	1	2.715e-06	0.00505804	ENSMUSG00000031901|ENSMUSG00000045538	Dus2|Ddx28	ENSMUSG00000031901|ENSMUSG00000045538	Dus2|Ddx28
10	81385015	81385753	3	1	2.79166e-06	0.00520086	ENSMUSG00000078440|ENSMUSG00000113262|ENSMUSG00000098811	Dohh|Gm48551|Mir6913	ENSMUSG00000078440|ENSMUSG00000113262	Dohh|Gm48551
15	9073236	9073322	2	-1	2.82343e-06	0.00526005	ENSMUSG00000022253	Nadk2	ENSMUSG00000022253	Nadk2
15	103243914	103244940	2	-1	2.93333e-06	0.00546479	ENSMUSG00000046434	Hnrnpa1	ENSMUSG00000046434	Hnrnpa1
16	4897376	4897472	3	1	2.95519e-06	0.00550551	ENSMUSG00000022517	Mgrn1	ENSMUSG00000022517	Mgrn1
16	94571337	94572171	2	-1	3.00727e-06	0.00560255	ENSMUSG00000022897	Dyrk1a	ENSMUSG00000022897	Dyrk1a
7	127444429	127444819	2	-1	3.00945e-06	0.00560661	ENSMUSG00000048921	Zfp689	ENSMUSG00000048921	Zfp689
8	117377110	117377122	2	1	3.01787e-06	0.0056223	ENSMUSG00000034390	Cmip	ENSMUSG00000034390	Cmip
3	96218746	96219156	2	1	3.26868e-06	0.00608954	ENSMUSG00000015943|ENSMUSG00000086556|ENSMUSG00000063689|ENSMUSG00000068855|ENSMUSG00000106431	Bola1|Gm15444|H2ac21|H2ac20|Gm44492	ENSMUSG00000015943|ENSMUSG00000063689|ENSMUSG00000068855	Bola1|H2ac21|H2ac20
10	59222940	59223099	2	-1	3.33969e-06	0.00622183	ENSMUSG00000019917|ENSMUSG00000098188	Septin10|Sowahc	ENSMUSG00000019917|ENSMUSG00000098188	Septin10|Sowahc
8	69893979	69894241	3	1	3.44749e-06	0.00642267	ENSMUSG00000048967|ENSMUSG00000036199	Yjefn3|Ndufa13	ENSMUSG00000048967|ENSMUSG00000036199	Yjefn3|Ndufa13
13	99900853	99901285	4	1	3.50189e-06	0.00652403	ENSMUSG00000021647	Cartpt	ENSMUSG00000021647	Cartpt
8	14878807	14878830	2	1	3.57953e-06	0.00666866
10	80827623	80828205	2	-1	3.65793e-06	0.00681472	ENSMUSG00000035242|ENSMUSG00000087993	Oaz1|Mir1982	ENSMUSG00000035242	Oaz1
6	125004206	125005490	2	1	3.69019e-06	0.00687483	ENSMUSG00000030329	Pianp	ENSMUSG00000030329	Pianp
8	70511431	70512422	2	1	3.71348e-06	0.00691821	ENSMUSG00000090137|ENSMUSG00000055553	Uba52|Kxd1	ENSMUSG00000090137|ENSMUSG00000055553	Uba52|Kxd1
8	85300780	85302150	2	-1	3.78398e-06	0.00704955	ENSMUSG00000031696|ENSMUSG00000031697	Vps35|Orc6	ENSMUSG00000031696|ENSMUSG00000031697	Vps35|Orc6
20	152234421	152234930	2	-1	3.80596e-06	0.0070905	ENSMUSG00000025332	Kdm5c	ENSMUSG00000025332	Kdm5c
17	87133915	87134184	3	1	3.917e-06	0.00729738	ENSMUSG00000037104	Socs5	ENSMUSG00000037104	Socs5
10	80140720	80140742	2	1	3.97412e-06	0.00740378	ENSMUSG00000035640|ENSMUSG00000003072	Cbarp|Atp5d	ENSMUSG00000035640|ENSMUSG00000003072	Cbarp|Atp5d
17	34972922	34973003	2	-1	3.98637e-06	0.00742661	ENSMUSG00000091971|ENSMUSG00000092609|ENSMUSG00000007033	Hspa1a|Gm20481|Hspa1l	ENSMUSG00000091971|ENSMUSG00000092609|ENSMUSG00000007033	Hspa1a|Gm20481|Hspa1l
2	152686030	152686582	9	1	4.3372e-06	0.00808021	ENSMUSG00000019188|ENSMUSG00000042814	H13|Mcts2	ENSMUSG00000019188|ENSMUSG00000042814	H13|Mcts2
8	70330794	70332474	4	1	4.36982e-06	0.00814097	ENSMUSG00000087408|ENSMUSG00000109523|ENSMUSG00000058301	Cers1|Gdf1|Upf1	ENSMUSG00000087408|ENSMUSG00000109523|ENSMUSG00000058301	Cers1|Gdf1|Upf1
15	76462525	76463900	3	1	4.50808e-06	0.00839856	ENSMUSG00000022557	Bop1	ENSMUSG00000022557	Bop1
7	45211819	45212115	4	1	4.60109e-06	0.00857183	ENSMUSG00000030792	Dkkl1	ENSMUSG00000030792	Dkkl1
17	35835148	35836255	4	-1	4.72317e-06	0.00879927	ENSMUSG00000001525	Tubb5	ENSMUSG00000001525	Tubb5
11	96823217	96823670	2	1	4.73857e-06	0.00882796	ENSMUSG00000038615	Nfe2l1	ENSMUSG00000038615	Nfe2l1
6	125351218	125351474	2	-1	4.80121e-06	0.00894466	ENSMUSG00000030341	Tnfrsf1a	ENSMUSG00000030341	Tnfrsf1a
18	36664102	36665595	2	1	4.87756e-06	0.0090869	ENSMUSG00000117942|ENSMUSG00000090264|ENSMUSG00000006050	Maskbp3|Eif4ebp3|Sra1	ENSMUSG00000117942|ENSMUSG00000090264|ENSMUSG00000006050	Maskbp3|Eif4ebp3|Sra1
10	79937521	79938469	3	1	4.92681e-06	0.00917865	ENSMUSG00000019564	Arid3a	ENSMUSG00000019564	Arid3a
1	34851752	34853144	4	-1	4.97191e-06	0.00926267	ENSMUSG00000026123	Plekhb2	ENSMUSG00000026123	Plekhb2
13	98315143	98316042	3	-1	5.19339e-06	0.00967529	ENSMUSG00000021660|ENSMUSG00000048603	Btf3|Gm9828	ENSMUSG00000021660	Btf3
15	98517532	98517606	2	1	5.34e-06	0.00994842	ENSMUSG00000022992	Kansl2	ENSMUSG00000022992	Kansl2
11	104467742	104467966	2	-1	5.44477e-06	0.0101436	ENSMUSG00000018412	Kansl1	ENSMUSG00000018412	Kansl1
3	153675232	153675390	4	1	5.57077e-06	0.0103784	ENSMUSG00000052544	St6galnac3	ENSMUSG00000052544	St6galnac3
10	80565882	80566677	2	1	5.84238e-06	0.0108844	ENSMUSG00000035397	Klf16	ENSMUSG00000035397	Klf16
20	60177498	60178051	3	-1	5.89439e-06	0.0109812	ENSMUSG00000031139	Mcf2	ENSMUSG00000031139	Mcf2
8	11497135	11497990	3	1	6.07151e-06	0.0113112	ENSMUSG00000031505	Naxd	ENSMUSG00000031505	Naxd
19	4989721	4990345	3	1	6.13231e-06	0.0114245	ENSMUSG00000045903|ENSMUSG00000118364	Npas4|AC124502.1	ENSMUSG00000045903	Npas4
7	46847343	46847427	2	-1	6.18797e-06	0.0115282	ENSMUSG00000063229	Ldha	ENSMUSG00000063229	Ldha
12	73551295	73551341	3	1	6.21282e-06	0.0115745	ENSMUSG00000113800	2210039B01Rik
7	24594509	24595143	2	-1	6.59191e-06	0.0122807	ENSMUSG00000064254	Ethe1	ENSMUSG00000064254	Ethe1
1	172341048	172341356	3	1	6.59951e-06	0.0122949	ENSMUSG00000044708	Kcnj10	ENSMUSG00000044708	Kcnj10
9	124440657	124440753	2	1	6.61119e-06	0.0123166	ENSMUSG00000093803	Ppp2r3d	ENSMUSG00000093803	Ppp2r3d
11	95835786	95835912	2	1	6.66586e-06	0.0124185	ENSMUSG00000075595|ENSMUSG00000018381|ENSMUSG00000038811	Zfp652|Abi3|Gngt2	ENSMUSG00000075595|ENSMUSG00000018381|ENSMUSG00000038811	Zfp652|Abi3|Gngt2
1	158362134	158362163	2	1	6.90275e-06	0.0128598	ENSMUSG00000026587	Astn1	ENSMUSG00000026587	Astn1
2	129199553	129199844	2	-1	6.9768e-06	0.0129978	ENSMUSG00000103009|ENSMUSG00000027397	Gm4430|Slc20a1	ENSMUSG00000027397	Slc20a1
15	80256607	80258560	3	-1	7.13377e-06	0.0132902	ENSMUSG00000042406	Atf4	ENSMUSG00000042406	Atf4
17	87826150	87826551	8	1	7.55325e-06	0.0140717	ENSMUSG00000117466	Gm50039
10	81620695	81620864	2	-1	7.55391e-06	0.0140729	ENSMUSG00000074862|ENSMUSG00000034748	BC025920|Sirt6	ENSMUSG00000074862|ENSMUSG00000034748	BC025920|Sirt6
5	66083557	66083669	2	1	7.65105e-06	0.0142539	ENSMUSG00000070780|ENSMUSG00000107390	Rbm47|Gm43323	ENSMUSG00000070780	Rbm47
2	121169419	121170265	3	-1	7.79997e-06	0.0145313	ENSMUSG00000050619|ENSMUSG00000027263	Zscan29|Tubgcp4	ENSMUSG00000050619|ENSMUSG00000027263	Zscan29|Tubgcp4
4	12140087	12140247	2	-1	7.89796e-06	0.0147139	ENSMUSG00000046667	Rbm12b1	ENSMUSG00000046667	Rbm12b1
11	119252122	119252227	2	-1	7.92624e-06	0.0147666	ENSMUSG00000039963	Ccdc40	ENSMUSG00000039963	Ccdc40
17	34028119	34029066	4	1	8.29129e-06	0.0154467	ENSMUSG00000073422|ENSMUSG00000092595|ENSMUSG00000024327	H2-Ke6|Gm20427|Slc39a7	ENSMUSG00000073422|ENSMUSG00000024327	H2-Ke6|Slc39a7
15	99030666	99031669	2	-1	8.35336e-06	0.0155623	ENSMUSG00000043091	Tuba1c	ENSMUSG00000043091	Tuba1c
17	45701089	45702171	2	1	8.84525e-06	0.0164787
2	60208219	60208254	2	-1	9.02815e-06	0.0168195	ENSMUSG00000026987	Baz2b	ENSMUSG00000026987	Baz2b
13	73468437	73469038	2	-1	9.05384e-06	0.0168673	ENSMUSG00000021608	Lpcat1	ENSMUSG00000021608	Lpcat1
3	89774574	89774966	3	-1	9.21539e-06	0.0171683	ENSMUSG00000042579|ENSMUSG00000042572	4632404H12Rik|Ube2q1	ENSMUSG00000042572	Ube2q1
13	48970809	48970960	2	-1	1.01932e-05	0.0189899
13	114818780	114818792	2	-1	1.03151e-05	0.0192171	ENSMUSG00000015536	Mocs2	ENSMUSG00000015536	Mocs2
9	65462029	65462886	3	-1	1.05703e-05	0.0196926	ENSMUSG00000032388	Spg21	ENSMUSG00000032388	Spg21
2	32877740	32879191	3	-1	1.06704e-05	0.0198789	ENSMUSG00000026796	Fam129b	ENSMUSG00000026796	Fam129b
7	27596934	27598311	4	1	1.10688e-05	0.0206213	ENSMUSG00000004056	Akt2	ENSMUSG00000004056	Akt2
4	137049155	137049382	3	1	1.10859e-05	0.020653	ENSMUSG00000060862	Zbtb40	ENSMUSG00000060862	Zbtb40
10	40260762	40260774	2	-1	1.18564e-05	0.0220885	ENSMUSG00000111665	A930033M14Rik
11	97184946	97186698	3	-1	1.2142e-05	0.0226205	ENSMUSG00000001440	Kpnb1	ENSMUSG00000001440	Kpnb1
6	83032431	83032608	3	-1	1.21439e-05	0.0226241	ENSMUSG00000068335	Dok1	ENSMUSG00000068335	Dok1
17	33998856	33999398	2	-1	1.22794e-05	0.0228765	ENSMUSG00000061232	H2-K1	ENSMUSG00000061232	H2-K1
15	25781357	25781438	2	1	1.27677e-05	0.0237862	ENSMUSG00000022272	Myo10	ENSMUSG00000022272	Myo10
2	181521854	181521971	2	-1	1.28275e-05	0.0238976	ENSMUSG00000000826	Dnajc5	ENSMUSG00000000826	Dnajc5
5	140647086	140647347	2	-1	1.28878e-05	0.02401	ENSMUSG00000036565	Ttyh3	ENSMUSG00000036565	Ttyh3
4	150913744	150914052	2	1	1.29273e-05	0.0240835	ENSMUSG00000028964|ENSMUSG00000028965	Park7|Tnfrsf9	ENSMUSG00000028964|ENSMUSG00000028965	Park7|Tnfrsf9
10	59877839	59877911	2	-1	1.30796e-05	0.0243672
4	124855480	124856064	2	1	1.31591e-05	0.0245153	ENSMUSG00000028889|ENSMUSG00000042763	Yrdc|Maneal	ENSMUSG00000028889|ENSMUSG00000042763	Yrdc|Maneal
18	60499996	60502025	4	-1	1.32463e-05	0.0246778	ENSMUSG00000038059	Smim3	ENSMUSG00000038059	Smim3
11	51059858	51060245	4	-1	1.33746e-05	0.0249169	ENSMUSG00000020364	Zfp354a	ENSMUSG00000020364	Zfp354a
12	119390599	119390689	2	-1	1.34649e-05	0.0250851	ENSMUSG00000041886	Macc1	ENSMUSG00000041886	Macc1
16	90011614	90012162	3	1	1.35258e-05	0.0251985	ENSMUSG00000002489	Tiam1	ENSMUSG00000002489	Tiam1
5	29737278	29738260	3	-1	1.38292e-05	0.0257639	ENSMUSG00000053121|ENSMUSG00000029131	Gm5129|Dnajb6	ENSMUSG00000029131	Dnajb6
17	28008066	28008638	3	1	1.40789e-05	0.0262291	ENSMUSG00000024219	Anks1	ENSMUSG00000024219	Anks1
8	72009730	72009795	2	-1	1.41197e-05	0.0263051	ENSMUSG00000003484	Cyp4f18	ENSMUSG00000003484	Cyp4f18
13	63901772	63902093	2	-1	1.44456e-05	0.0269121	ENSMUSG00000021470	Ercc6l2	ENSMUSG00000021470	Ercc6l2
15	59317372	59317824	3	-1	1.48123e-05	0.0275953	ENSMUSG00000022351	Sqle	ENSMUSG00000022351	Sqle
6	146576552	146576874	2	-1	1.52716e-05	0.0284509	ENSMUSG00000040250|ENSMUSG00000040242	Ints13|Fgfr1op2	ENSMUSG00000040250|ENSMUSG00000040242	Ints13|Fgfr1op2
9	45953196	45953233	2	-1	1.52958e-05	0.0284961	ENSMUSG00000034908|ENSMUSG00000111329	Sidt2|A830035O19Rik	ENSMUSG00000034908	Sidt2
10	5821926	5822671	2	-1	1.54358e-05	0.028757	ENSMUSG00000019774	Mtrf1l	ENSMUSG00000019774	Mtrf1l
5	143465747	143466339	2	-1	1.59673e-05	0.0297471	ENSMUSG00000039206	Daglb	ENSMUSG00000039206	Daglb
5	73669527	73669724	2	1	1.6205e-05	0.0301899	ENSMUSG00000029155	Spata18	ENSMUSG00000029155	Spata18
19	6938724	6938749	2	-1	1.65666e-05	0.0308636	ENSMUSG00000024958	Gpr137	ENSMUSG00000024958	Gpr137
16	18677958	18678515	3	1	1.69512e-05	0.0315802
10	128410512	128410537	2	1	1.74784e-05	0.0325622	ENSMUSG00000025374|ENSMUSG00000025373	Nabp2|Rnf41	ENSMUSG00000025374|ENSMUSG00000025373	Nabp2|Rnf41
10	43919490	43920938	2	-1	1.75935e-05	0.0327768	ENSMUSG00000019864	Rtn4ip1	ENSMUSG00000019864	Rtn4ip1
4	137375546	137375581	2	1	1.8311e-05	0.0341133
5	9101881	9102439	2	-1	1.84295e-05	0.0343341	ENSMUSG00000079659	Tmem243	ENSMUSG00000079659	Tmem243
13	95326655	95327387	3	-1	1.84769e-05	0.0344225	ENSMUSG00000041995	Zbed3	ENSMUSG00000041995	Zbed3
2	171252887	171253323	3	1	1.85515e-05	0.0345614	ENSMUSG00000084829	Gm14266
8	124019499	124019859	3	-1	1.92072e-05	0.0357831	ENSMUSG00000092329|ENSMUSG00000038697	Galnt2l|Taf5l	ENSMUSG00000092329|ENSMUSG00000038697	Galnt2l|Taf5l
9	21987660	21988063	3	-1	1.94096e-05	0.0361601	ENSMUSG00000040146	Rgl3	ENSMUSG00000040146	Rgl3
9	50765712	50765848	2	-1	1.96317e-05	0.0365738	ENSMUSG00000037971	1110032A03Rik	ENSMUSG00000037971	1110032A03Rik
18	34778579	34778875	2	-1	1.96556e-05	0.0366185	ENSMUSG00000038773	Kdm3b	ENSMUSG00000038773	Kdm3b
14	79586679	79586699	2	1	1.97657e-05	0.0368234	ENSMUSG00000022024	Sugt1	ENSMUSG00000022024	Sugt1
18	35557068	35557117	3	-1	1.98192e-05	0.0369231	ENSMUSG00000117869|ENSMUSG00000117694|ENSMUSG00000065649|ENSMUSG00000104863	Snhg4|Snhg4|Snora74a|Gm49347	ENSMUSG00000117694	Snhg4
2	168079824	168079905	2	1	2.06345e-05	0.038442	ENSMUSG00000044641	Pard6b	ENSMUSG00000044641	Pard6b
13	90089042	90089053	2	1	2.06545e-05	0.0384792	ENSMUSG00000021615|ENSMUSG00000012422	Xrcc4|Tmem167	ENSMUSG00000021615|ENSMUSG00000012422	Xrcc4|Tmem167
10	128084951	128085461	3	-1	2.09419e-05	0.0390148	ENSMUSG00000025393|ENSMUSG00000064778|ENSMUSG00000104755|ENSMUSG00000093245	Atp5b|Snord59a|Mir677|Gm50449	ENSMUSG00000025393	Atp5b
10	111479583	111480401	2	1	2.11414e-05	0.0393864	ENSMUSG00000058799|ENSMUSG00000087819	Nap1l1|Gm25117	ENSMUSG00000058799	Nap1l1
9	106149597	106149800	2	-1	2.12188e-05	0.0395305	ENSMUSG00000086296	D030055H07Rik
11	22732681	22733061	2	-1	2.17942e-05	0.0406025	ENSMUSG00000085979|ENSMUSG00000085803	Gm12055|Gm12056
11	43684613	43685270	3	-1	2.18061e-05	0.0406247	ENSMUSG00000044950	Pwwp2a	ENSMUSG00000044950	Pwwp2a
1	134550211	134550244	2	1	2.18327e-05	0.0406743	ENSMUSG00000046367	Mgat4e	ENSMUSG00000046367	Mgat4e
17	34628464	34628524	2	1	2.22862e-05	0.0415192	ENSMUSG00000092176|ENSMUSG00000015474|ENSMUSG00000015476	Gm20460|Ppt2|Prrt1	ENSMUSG00000015474|ENSMUSG00000015476	Ppt2|Prrt1
20	51016065	51016863	3	-1	2.30716e-05	0.0429824	ENSMUSG00000050029	Rap2c	ENSMUSG00000050029	Rap2c
10	120938498	120938560	2	1	2.34398e-05	0.0436684	ENSMUSG00000048661	Lemd3	ENSMUSG00000048661	Lemd3
4	150068338	150068589	3	1	2.37505e-05	0.0442472	ENSMUSG00000065493|ENSMUSG00000102813	Mir34a|Gm37795
1	171251243	171251458	4	-1	2.37713e-05	0.0442858	ENSMUSG00000013593|ENSMUSG00000006403	Ndufs2|Adamts4	ENSMUSG00000013593|ENSMUSG00000006403	Ndufs2|Adamts4
7	127014614	127014718	2	-1	2.38081e-05	0.0443545	ENSMUSG00000030681|ENSMUSG00000092534|ENSMUSG00000030680|ENSMUSG00000107068	Mvp|Pagr1b|Pagr1a|Gm42742	ENSMUSG00000030681|ENSMUSG00000092534|ENSMUSG00000030680|ENSMUSG00000107068	Mvp|Pagr1b|Pagr1a|Gm42742
19	10225348	10225547	2	1	2.39023e-05	0.0445301	ENSMUSG00000036098	Myrf	ENSMUSG00000036098	Myrf
8	83977041	83977854	2	1	2.41417e-05	0.0449759	ENSMUSG00000005469	Prkaca	ENSMUSG00000005469	Prkaca
19	28662222	28662774	3	1	2.55987e-05	0.0476903	ENSMUSG00000052942	Glis3	ENSMUSG00000052942	Glis3
2	26138835	26138847	2	-1	2.57805e-05	0.048029	ENSMUSG00000087679|ENSMUSG00000087595	Tmem250-ps|1810012K08Rik	ENSMUSG00000087679	Tmem250-ps
10	76033441	76033820	2	-1	2.63257e-05	0.0490448	ENSMUSG00000049764	Zfp280b	ENSMUSG00000049764	Zfp280b
6	134790371	134791274	2	-1	2.66791e-05	0.0497031	ENSMUSG00000030203	Dusp16	ENSMUSG00000030203	Dusp16

## Sheet: Supplementary Table S4
term_name	n_term	n_term_background	n_overlap	odds_ratio	estimate	p	bonferroni	fdr
GO0022625_cytosolic_large_ribosomal_subunit	70	53	12	12.4229	3.26457	2.50271e-21	2.13656e-17	2.13656e-17
GO0044391_ribosomal_subunit	197	154	18	6.41313	2.45403	2.47562e-20	2.11343e-16	1.05672e-16
GO0022626_cytosolic_ribosome	133	102	15	8.0688	2.66226	7.94623e-20	6.78369e-16	1.99278e-16
GO0003735_structural_constituent_of_ribosome	155	124	16	7.07972	2.57032	9.33713e-20	7.97111e-16	1.99278e-16
GO1990904_ribonucleoprotein_complex	825	579	40	3.79053	1.70532	1.37456e-19	1.17346e-15	2.34692e-16
GO0015934_large_ribosomal_subunit	126	98	13	7.27839	2.60835	6.61268e-17	5.64525e-13	9.40874e-14
GO0005840_ribosome	246	199	18	4.96292	2.07704	1.05148e-15	8.97652e-12	1.28236e-12
GO0042254_ribosome_biogenesis	274	226	18	4.37001	1.96956	2.52876e-14	2.1588e-10	2.69851e-11
GO0006412_translation	607	490	26	2.91136	1.48306	4.86115e-12	4.14997e-08	4.61108e-09
GO0016072_rRNA_metabolic_process	210	171	14	4.49211	1.96363	1.22926e-11	1.04942e-07	1.04942e-08
GO0043043_peptide_biosynthetic_process	630	512	26	2.78626	1.43627	2.10291e-11	1.79525e-07	1.55336e-08
GO0022613_ribonucleoprotein_complex_biogenesis	387	330	20	3.32532	1.62034	2.35653e-11	2.01177e-07	1.55336e-08
GO0003723_RNA_binding	947	799	35	2.40347	1.27497	2.36543e-11	2.01936e-07	1.55336e-08
GO0006364_rRNA_processing	169	137	12	4.80594	2.04224	6.55287e-11	5.59419e-07	3.99585e-08
GO0006518_peptide_metabolic_process	742	616	28	2.49399	1.32532	1.58804e-10	1.35571e-06	9.03806e-08
GO0043604_amide_biosynthetic_process	749	619	28	2.48191	1.31918	1.91802e-10	1.63742e-06	1.02339e-07
GO0000470_maturation_of_LSUrRNA	29	21	5	13.0638	3.26341	5.41137e-10	4.61969e-06	2.71746e-07
GO0042788_polysomal_ribosome	37	29	5	9.45998	2.72634	4.15635e-08	0.000354828	1.97127e-05
GO0043603_amide_metabolic_process	1020	866	31	1.96409	1.07468	5.38992e-08	0.000460137	2.42178e-05
GO0002181_cytoplasmic_translation	100	85	8	5.16403	2.0334	7.54498e-08	0.000644115	3.22057e-05
GO0005198_structural_molecule_activity	472	409	19	2.54887	1.31765	8.39239e-08	0.000716458	3.41171e-05
GO0005844_polysome	78	67	7	5.73246	2.15121	1.14146e-07	0.000974467	4.4294e-05
GO0042273_ribosomal_large_subunit_biogenesis	74	56	6	5.8787	2.31839	1.6533e-07	0.00141142	6.13662e-05
GO0006396_RNA_processing	779	648	25	2.11682	1.13164	1.81897e-07	0.00155286	6.47024e-05
GO1903311_regulation_of_mRNA_metabolic_process	297	258	14	2.97733	1.47043	2.26298e-07	0.0019319	7.72761e-05
GO0050684_regulation_of_mRNA_processing	134	119	9	4.14967	1.81519	2.93994e-07	0.00250982	9.65316e-05
GO0048024_regulation_of_mRNA_splicing_via_spliceosome	109	97	8	4.52518	1.91052	3.76517e-07	0.00321432	0.000119049
GO0034660_ncRNA_metabolic_process	559	458	19	2.27618	1.1881	1.2778e-06	0.0109086	0.000389592
GO0051276_chromosome_organization	525	459	19	2.27122	1.18579	1.33943e-06	0.0114347	0.00039016
GO0000463_maturation_of_LSUrRNA_from_tricistronic_rRNA_transcript_SSUrRNA_58S_rRNA_LSUrRNA	17	12	3	13.717	3.27478	1.37107e-06	0.0117048	0.00039016
GO0034470_ncRNA_processing	366	300	14	2.5605	1.31148	3.69288e-06	0.0315261	0.00101697
GO0043022_ribosome_binding	108	90	7	4.2675	1.83222	4.70767e-06	0.0401894	0.00125592
GO1901566_organonitrogen_compound_biosynthetic_process	1516	1313	37	1.54616	0.829165	6.08727e-06	0.0519671	0.00157476
GO0043484_regulation_of_RNA_splicing	161	148	9	3.33656	1.57839	7.02101e-06	0.0599384	0.00176289
GO0019843_rRNA_binding	62	50	5	5.48679	2.13175	8.29597e-06	0.0708227	0.0020235
GO0000278_mitotic_cell_cycle	843	776	25	1.76765	0.950266	1.11306e-05	0.0950223	0.00254618
GO2001252_positive_regulation_of_chromosome_organization	104	96	7	4.00078	1.75091	1.13325e-05	0.0967452	0.00254618
GO0071353_cellular_response_to_interleukin4	34	31	4	7.07972	2.37202	1.13336e-05	0.096755	0.00254618
GO0016604_nuclear_body	781	688	23	1.83425	0.982967	1.18683e-05	0.10132	0.00254842
GO0042255_ribosome_assembly	61	53	5	5.17621	2.09078	1.19406e-05	0.101937	0.00254842
GO0043021_ribonucleoprotein_complex_binding	182	153	9	3.22752	1.52713	1.34856e-05	0.115127	0.00280797
GO0000307_cyclindependent_protein_kinase_holoenzyme_complex	57	51	5	5.3792	2.06705	1.41844e-05	0.121092	0.00288314
GO0000381_regulation_of_alternative_mRNA_splicing_via_spliceosome	56	54	5	5.08036	2.04001	1.76923e-05	0.15104	0.00351255
GO0070670_response_to_interleukin4	36	33	4	6.65065	2.30265	1.87058e-05	0.159692	0.00362936
GO0070935_3UTRmediated_mRNA_stabilization	22	19	3	8.66335	2.63017	3.34234e-05	0.285336	0.00634079
GO0015935_small_ribosomal_subunit	76	60	5	4.57232	1.95954	3.6565e-05	0.312156	0.006786
GO0010608_posttranscriptional_regulation_of_gene_expression	559	424	16	2.07049	1.08263	4.35301e-05	0.371616	0.00790673
GO0016607_nuclear_speck	365	309	13	2.30836	1.19339	4.4474e-05	0.379674	0.00790988
GO1903047_mitotic_cell_cycle_process	704	646	21	1.78363	0.948504	4.88655e-05	0.417165	0.00851357
GO0006417_regulation_of_translation	382	324	13	2.20149	1.13812	9.70324e-05	0.828365	0.0165673
GO0034101_erythrocyte_homeostasis	163	149	8	2.94593	1.43884	0.000102286	0.873214	0.0171219
GO0044183_protein_folding_chaperone	47	44	4	4.98799	1.99339	0.000167624	1	0.0275194
GO0034248_regulation_of_amide_metabolic_process	443	378	14	2.03214	1.05781	0.000172665	1	0.0278121
GO0033044_regulation_of_chromosome_organization	212	189	9	2.61276	1.30113	0.00019141	1	0.0301442
GO0003729_mRNA_binding	352	302	13	2.36186	1.1296	0.000194205	1	0.0301442
GO0034384_highdensity_lipoprotein_particle_clearance	11	10	2	10.9736	2.97342	0.000204285	1	0.0311425
GO0000380_alternative_mRNA_splicing_via_spliceosome	73	71	5	3.86393	1.73413	0.000221003	1	0.0331
GO0051984_positive_regulation_of_chromosome_segregation	27	25	3	6.58414	2.28527	0.00022493	1	0.0331074
GO0000723_telomere_maintenance	140	128	7	3.00059	1.44061	0.000265894	1	0.0364735
GO0032404_mismatch_repair_complex_binding	10	10	2	10.9736	2.89624	0.000267537	1	0.0364735
GO0140014_mitotic_nuclear_division	260	234	10	2.34478	1.20599	0.000268885	1	0.0364735
GO1902047_polyamine_transmembrane_transport	10	10	2	10.9736	2.89228	0.000270392	1	0.0364735
GO0006007_glucose_catabolic_process	26	26	3	6.33091	2.25135	0.000270522	1	0.0364735
GO0060623_regulation_of_chromosome_condensation	11	10	2	10.9736	2.88937	0.000273434	1	0.0364735
GO0030261_chromosome_condensation	40	26	3	6.33091	2.24259	0.000284637	1	0.0373838
GO0051972_regulation_of_telomerase_activity	47	47	4	4.6696	1.90802	0.000297593	1	0.0384932
GO0032200_telomere_organization	144	131	7	2.93187	1.41572	0.000336105	1	0.0428258
GO1902947_regulation_of_tauprotein_kinase_activity	12	11	2	9.97597	2.79113	0.000383627	1	0.0469418
GO0002199_zona_pellucida_receptor_complex	11	11	2	9.97597	2.78735	0.000394002	1	0.0469418
GO0045293_mRNA_editing_complex	12	11	2	9.97597	2.78326	0.000396362	1	0.0469418
GO0140694_nonmembranebounded_organelle_assembly	391	357	13	1.99799	1.03134	0.0004019	1	0.0469418
GO0007062_sister_chromatid_cohesion	56	49	4	4.47901	1.86227	0.000404286	1	0.0469418
GO0008097_5S_rRNA_binding	14	11	2	9.97597	2.7767	0.000407148	1	0.0469418
GO0031453_positive_regulation_of_heterochromatin_formation	13	11	2	9.97597	2.7714	0.000415265	1	0.0469418
GO0120263_positive_regulation_of_heterochromatin_organization	13	11	2	9.97597	2.7714	0.000415265	1	0.0469418
GO0046166_glyceraldehyde3phosphate_biosynthetic_process	12	11	2	9.97597	2.76958	0.000417896	1	0.0469418
GO1902911_protein_kinase_complex	150	136	7	2.82408	1.38558	0.00044442	1	0.0477248
GO0005782_peroxisomal_matrix	29	28	3	5.8787	2.16042	0.000445221	1	0.0477248
GO0031907_microbody_lumen	29	28	3	5.8787	2.16042	0.000445221	1	0.0477248
GO0005694_chromosome	1242	1021	27	1.45096	0.7324	0.000447227	1	0.0477248
GO0019104_DNA_Nglycosylase_activity	13	12	2	9.14464	2.72246	0.000499411	1	0.0526355
GO0042274_ribosomal_small_subunit_biogenesis	102	82	5	3.3456	1.62092	0.00054397	1	0.0566326
GO0016446_somatic_hypermutation_of_immunoglobulin_genes	13	12	2	9.14464	2.67405	0.000593888	1	0.0598341
GO0016447_somatic_recombination_of_immunoglobulin_gene_segments	67	52	4	4.2206	1.80227	0.000600546	1	0.0598341
GO1904816_positive_regulation_of_protein_localization_to_chromosome_telomeric_region	13	12	2	9.14464	2.66981	0.00060269	1	0.0598341
GO1905269_positive_regulation_of_chromatin_organization	14	12	2	9.14464	2.66929	0.000602756	1	0.0598341
GO0030684_preribosome	109	83	5	3.30529	1.60174	0.000626874	1	0.0615129
GO0007059_chromosome_segregation	363	328	12	2.00736	1.03047	0.000662442	1	0.0642644
GO0098888_extrinsic_component_of_presynaptic_membrane	15	13	2	8.44121	2.60756	0.000748962	1	0.0718414
GO0007049_cell_cycle	1560	1378	33	1.31396	0.641871	0.000808472	1	0.0766881
GO0050685_positive_regulation_of_mRNA_processing	39	31	3	5.30979	2.0451	0.000825687	1	0.0773406
GO1904814_regulation_of_protein_localization_to_chromosome_telomeric_region	15	13	2	8.44121	2.57909	0.000844821	1	0.0773406
GO0002566_somatic_diversification_of_immune_receptors_via_somatic_mutation	14	13	2	8.44121	2.57909	0.000844821	1	0.0773406
GO0017038_protein_import	13	13	2	8.44121	2.57477	0.000856043	1	0.0773406
GO1902036_regulation_of_hematopoietic_stem_cell_differentiation	13	13	2	8.44121	2.57278	0.000862643	1	0.0773406
GO0006271_DNA_strand_elongation_involved_in_DNA_replication	13	13	2	8.44121	2.56893	0.00087496	1	0.0773406
GO0006474_Nterminal_protein_amino_acid_acetylation	17	13	2	8.44121	2.56773	0.000878767	1	0.0773406
GO1902554_serinethreonine_protein_kinase_complex	122	113	6	2.91334	1.41277	0.000898266	1	0.07825
GO0030332_cyclin_binding	35	32	3	5.14386	2.02286	0.000927354	1	0.0799679
GO0022627_cytosolic_small_ribosomal_subunit	45	34	3	4.84128	2.01901	0.000961984	1	0.0821246
GO0032040_smallsubunit_processome	75	58	4	3.78399	1.72979	0.000973563	1	0.0822901
GO0061077_chaperonemediated_protein_folding	60	57	4	3.85038	1.71733	0.00104646	1	0.0868454
GO0051054_positive_regulation_of_DNA_metabolic_process	290	260	10	2.1103	1.08224	0.0010478	1	0.0868454
GO1903313_positive_regulation_of_mRNA_metabolic_process	140	116	6	2.83799	1.38595	0.00111485	1	0.0915139
GO0090266_regulation_of_mitotic_cell_cycle_spindle_assembly_checkpoint	17	14	2	7.83827	2.48795	0.00118549	1	0.0945178
GO1903504_regulation_of_mitotic_spindle_checkpoint	17	14	2	7.83827	2.48795	0.00118549	1	0.0945178
GO0034375_highdensity_lipoprotein_particle_remodeling	14	14	2	7.83827	2.48558	0.00119791	1	0.0945178
GO0051973_positive_regulation_of_telomerase_activity	33	33	3	4.98799	1.97443	0.00119911	1	0.0945178
GO0006397_mRNA_processing	362	303	11	1.9919	1.02046	0.00120822	1	0.0945178
GO0019682_glyceraldehyde3phosphate_metabolic_process	16	14	2	7.83827	2.48082	0.00121787	1	0.0945178
GO0000280_nuclear_division	441	391	13	1.82425	0.940257	0.0012334	1	0.0948608
GO0016445_somatic_diversification_of_immunoglobulins	74	58	4	3.78399	1.68397	0.0012829	1	0.0977865
GO0051983_regulation_of_chromosome_segregation	100	87	5	3.15333	1.486	0.00142702	1	0.107192
GO0019674_NAD_metabolic_process	36	34	3	4.84128	1.94054	0.00143141	1	0.107192
GO0002262_myeloid_cell_homeostasis	209	192	8	2.28616	1.17243	0.00144673	1	0.107398
GO0034249_negative_regulation_of_amide_metabolic_process	234	191	8	2.29813	1.1682	0.00150465	1	0.110734
GO0006281_DNA_repair	458	395	13	1.80578	0.921602	0.00153644	1	0.111462
GO0004693_cyclindependent_protein_serinethreonine_kinase_activity	16	15	2	7.31571	2.41764	0.00154065	1	0.111462
GO0015846_polyamine_transport	15	15	2	7.31571	2.40806	0.00160196	1	0.114908
GO0043558_regulation_of_translational_initiation_in_response_to_stress	15	15	2	7.31571	2.40594	0.0016152	1	0.114908
GO0006096_glycolytic_process	96	90	5	3.04821	1.46425	0.00166308	1	0.117246
GO0022402_cell_cycle_process	1224	1099	27	1.34798	0.655085	0.00167553	1	0.117246
GO0002562_somatic_diversification_of_immune_receptors_via_germline_recombination_within_a_single_locus	77	61	4	3.59789	1.63598	0.00172887	1	0.119027
GO0016444_somatic_cell_DNA_recombination	77	61	4	3.59789	1.63598	0.00172887	1	0.119027
GO0046164_alcohol_catabolic_process	37	37	3	4.44875	1.90189	0.00176713	1	0.120688
GO0000803_sex_chromosome	42	36	3	4.57232	1.88031	0.00195382	1	0.131702
GO0009451_RNA_modification	150	123	6	2.67648	1.31424	0.00195926	1	0.131702
GO0005732_snosRNAcontaining_ribonucleoprotein_complex	27	17	4	12.9101	2.34827	0.00202188	1	0.134077
GO0097472_cyclindependent_protein_kinase_activity	17	16	2	6.85848	2.34053	0.00206291	1	0.134077
GO0009894_regulation_of_catabolic_process	980	899	23	1.40374	0.688576	0.00207269	1	0.134077
GO0060148_positive_regulation_of_posttranscriptional_gene_silencing	17	16	2	6.85848	2.33746	0.00208882	1	0.134077
GO1900370_positive_regulation_of_posttranscriptional_gene_silencing_by_RNA	17	16	2	6.85848	2.33746	0.00208882	1	0.134077
GO2000637_positive_regulation_of_miRNAmediated_gene_silencing	17	16	2	6.85848	2.33746	0.00208882	1	0.134077
GO0090231_regulation_of_spindle_checkpoint	19	16	2	6.85848	2.33094	0.00214304	1	0.136531
GO0086012_membrane_depolarization_during_cardiac_muscle_cell_action_potential	17	17	2	6.45504	2.31805	0.002227	1	0.140829
GO0019320_hexose_catabolic_process	38	37	3	4.44875	1.85131	0.00226578	1	0.142228
GO0042159_lipoprotein_catabolic_process	17	17	2	6.45504	2.30539	0.00237452	1	0.147965
GO0000375_RNA_splicing_via_transesterification_reactions	288	240	9	2.05754	1.04952	0.0024943	1	0.152099
GO0000377_RNA_splicing_via_transesterification_reactions_with_bulged_adenosine_as_nucleophile	288	240	9	2.05754	1.04952	0.0024943	1	0.152099
GO0000398_mRNA_splicing_via_spliceosome	288	240	9	2.05754	1.04952	0.0024943	1	0.152099
GO0051240_positive_regulation_of_multicellular_organismal_process	1840	1704	9	0.289795	-1.03078	0.00254776	1	0.154257
GO0051604_protein_maturation	500	459	14	1.67353	0.843486	0.00266283	1	0.159158
GO0043489_RNA_stabilization	74	65	4	3.37648	1.56327	0.00269393	1	0.159158
GO0035278_miRNAmediated_gene_silencing_by_inhibition_of_translation	27	17	2	6.45504	2.26696	0.0027252	1	0.159158
GO0006735_NADH_regeneration	17	17	2	6.45504	2.26554	0.00274058	1	0.159158
GO0061621_canonical_glycolysis	17	17	2	6.45504	2.26554	0.00274058	1	0.159158
GO0061718_glucose_catabolic_process_to_pyruvate	17	17	2	6.45504	2.26554	0.00274058	1	0.159158
GO0005759_mitochondrial_matrix	292	248	9	1.99117	1.03964	0.00277252	1	0.159926
GO0033151_VDJ_recombination	20	18	2	6.09643	2.24228	0.00296841	1	0.170076
GO0000027_ribosomal_large_subunit_assembly	24	19	2	5.77556	2.23398	0.00310801	1	0.176887
GO0016780_phosphotransferase_activity_for_other_substituted_phosphate_groups	21	18	2	6.09643	2.20669	0.00341354	1	0.190508
GO0032897_negative_regulation_of_viral_transcription	19	18	2	6.09643	2.20551	0.00344253	1	0.190508
GO0051000_positive_regulation_of_nitricoxide_synthase_activity	19	18	2	6.09643	2.2043	0.00344603	1	0.190508
GO0008320_protein_transmembrane_transporter_activity	19	18	2	6.09643	2.20438	0.00345639	1	0.190508
GO0045947_negative_regulation_of_translational_initiation	20	18	2	6.09643	2.20336	0.00345892	1	0.190508
GO0002200_somatic_diversification_of_immune_receptors	85	68	4	3.22752	1.51872	0.00351027	1	0.192097
GO0030554_adenyl_nucleotide_binding	466	429	13	1.66266	0.843562	0.00369752	1	0.199737
GO0043691_reverse_cholesterol_transport	20	20	2	5.48679	2.18585	0.00372073	1	0.199737
GO0000152_nuclear_ubiquitin_ligase_complex	46	41	3	4.01472	1.75199	0.00372465	1	0.199737
GO0010833_telomere_maintenance_via_telomere_lengthening	74	68	4	3.22752	1.5069	0.00376717	1	0.199737
GO0006626_protein_targeting_to_mitochondrion	80	69	4	3.18075	1.5066	0.00378809	1	0.199737
GO0007346_regulation_of_mitotic_cell_cycle	476	433	13	1.6473	0.841282	0.00379026	1	0.199737
GO0051082_unfolded_protein_binding	75	69	4	3.18075	1.50431	0.00383724	1	0.200973
GO0017148_negative_regulation_of_translation	211	172	7	2.23299	1.13218	0.00390211	1	0.203124
GO0098813_nuclear_chromosome_segregation	283	252	9	1.95957	0.995367	0.00410059	1	0.212162
GO0005686_U2_snRNP	21	20	2	5.48679	2.15205	0.00421951	1	0.217
GO0045793_positive_regulation_of_cell_size	19	19	2	5.77556	2.14737	0.00425825	1	0.217681
GO0043949_regulation_of_cAMPmediated_signaling	47	43	3	3.82799	1.72042	0.00434177	1	0.220629
GO0045595_regulation_of_cell_differentiation	1681	1539	8	0.285213	-1.02945	0.00438696	1	0.221606
GO0071011_precatalytic_spliceosome	60	45	3	3.65786	1.71765	0.00446671	1	0.224308
GO0005680_anaphasepromoting_complex	22	19	2	5.77556	2.13208	0.00451394	1	0.225354
GO0005791_rough_endoplasmic_reticulum	45	42	3	3.91913	1.71045	0.00457359	1	0.227004
GO0051204_protein_insertion_into_mitochondrial_membrane	25	20	2	5.48679	2.12349	0.00468798	1	0.231337
GO0031330_negative_regulation_of_cellular_catabolic_process	193	177	7	2.16992	1.10564	0.00480542	1	0.234541
GO0019985_translesion_synthesis	21	20	2	5.48679	2.11656	0.00480785	1	0.234541
GO0008380_RNA_splicing	354	300	10	1.82893	0.927996	0.0048389	1	0.234714
GO0048146_positive_regulation_of_fibroblast_proliferation	79	72	4	3.04821	1.46219	0.00487624	1	0.235189
GO0000959_mitochondrial_RNA_metabolic_process	52	44	3	3.74099	1.6938	0.00498778	1	0.239217
GO0007155_cell_adhesion	1359	1272	5	0.215676	-1.27212	0.00504833	1	0.240769
GO0048285_organelle_fission	498	441	13	1.61742	0.812409	0.00516004	1	0.244532
GO0016071_mRNA_metabolic_process	637	536	15	1.53548	0.759009	0.00518899	1	0.244532
GO2000573_positive_regulation_of_DNA_biosynthetic_process	76	72	4	3.04821	1.4507	0.00521317	1	0.244532
GO0006298_mismatch_repair	20	20	2	5.48679	2.08939	0.00528017	1	0.246321
GO0044790_suppression_of_viral_release_by_host	23	20	2	5.48679	2.0818	0.00544467	1	0.252615
GO0061620_glycolytic_process_through_glucose6phosphate	20	20	2	5.48679	2.07711	0.0055317	1	0.253363
GO0035966_response_to_topologically_incorrect_protein	112	105	5	2.61276	1.28605	0.00553933	1	0.253363
GO0070566_adenylyltransferase_activity	28	20	2	5.48679	2.07518	0.00557181	1	0.253363
GO0019400_alditol_metabolic_process	21	20	2	5.48679	2.07477	0.0055795	1	0.253363
GO1990841_promoterspecific_chromatin_binding	78	74	4	2.96583	1.43531	0.00568507	1	0.256352
GO0046365_monosaccharide_catabolic_process	45	44	3	3.74099	1.66475	0.00570538	1	0.256352
GO0006457_protein_folding	153	143	6	2.30215	1.16934	0.00574006	1	0.25656
GO0003697_singlestranded_DNA_binding	119	106	5	2.58811	1.27519	0.00593612	1	0.263005
GO0003755_peptidylprolyl_cistrans_isomerase_activity	24	21	2	5.22551	2.05883	0.00594588	1	0.263005
GO0065002_intracellular_protein_transmembrane_transport	51	45	3	3.65786	1.65573	0.00597995	1	0.263148
GO0035930_corticosteroid_hormone_secretion	23	21	2	5.22551	2.04091	0.00630439	1	0.272106
GO0001673_male_germ_cell_nucleus	84	74	4	2.96583	1.41591	0.00635115	1	0.272106
GO0070182_DNA_polymerase_binding	23	21	2	5.22551	2.03842	0.00636491	1	0.272106
GO0031445_regulation_of_heterochromatin_formation	23	21	2	5.22551	2.03733	0.00639162	1	0.272106
GO0120261_regulation_of_heterochromatin_organization	23	21	2	5.22551	2.03733	0.00639162	1	0.272106
GO0016799_hydrolase_activity_hydrolyzing_Nglycosyl_compounds	24	21	2	5.22551	2.03689	0.00640259	1	0.272106
GO0005794_Golgi_apparatus	1269	1176	5	0.233282	-1.23664	0.00640661	1	0.272106
GO0009411_response_to_UV	157	144	6	2.28616	1.14777	0.00664887	1	0.280997
GO0007064_mitotic_sister_chromatid_cohesion	26	21	2	5.22551	2.02261	0.00675533	1	0.28409
GO1902369_negative_regulation_of_RNA_catabolic_process	87	76	4	2.88778	1.39407	0.0071759	1	0.300298
GO0000154_rRNA_modification	28	24	2	4.57232	2.00502	0.00725064	1	0.301945
GO0048156_tau_protein_binding	22	22	2	4.98799	1.99959	0.00732167	1	0.303423
GO0045732_positive_regulation_of_protein_catabolic_process	205	187	7	2.05388	1.04942	0.00737893	1	0.304319
GO0016853_isomerase_activity	138	113	5	2.42778	1.23966	0.00748654	1	0.307272
GO0016052_carbohydrate_catabolic_process	156	148	6	2.22437	1.129	0.00756817	1	0.309136
GO0042026_protein_refolding	24	22	2	4.98799	1.98939	0.00764642	1	0.310845
GO0043555_regulation_of_translation_in_response_to_stress	24	22	2	4.98799	1.97773	0.00795141	1	0.319981
GO0009967_positive_regulation_of_signal_transduction	1637	1527	9	0.323386	-0.906886	0.00795147	1	0.319981
GO0006259_DNA_metabolic_process	881	762	19	1.3681	0.64564	0.0079836	1	0.319981
GO0022618_proteinRNA_complex_assembly	166	148	6	2.22437	1.11902	0.00811085	1	0.321912
GO1901990_regulation_of_mitotic_cell_cycle_phase_transition	307	274	9	1.80223	0.916667	0.00811767	1	0.321912
GO0035145_exonexon_junction_complex	24	22	2	4.98799	1.97036	0.00816972	1	0.321912
GO0016887_ATP_hydrolysis_activity	168	149	6	2.20944	1.11765	0.00818259	1	0.321912
GO0090398_cellular_senescence	90	78	4	2.81374	1.36911	0.00823794	1	0.322602
GO0090151_establishment_of_protein_localization_to_mitochondrial_membrane	28	23	2	4.77112	1.94684	0.00892205	1	0.347797
GO0006974_DNA_damage_response	766	665	17	1.40264	0.669035	0.00898445	1	0.348637
GO0005689_U12type_spliceosomal_complex	26	24	2	4.57232	1.94378	0.00904442	1	0.349377
GO0031571_mitotic_G1_DNA_damage_checkpoint_signaling	24	23	2	4.77112	1.93854	0.00914617	1	0.351716
GO0034250_positive_regulation_of_amide_metabolic_process	167	152	6	2.16584	1.09767	0.00937205	1	0.358786
GO0005681_spliceosomal_complex	195	154	6	2.13771	1.09554	0.00955912	1	0.364313
GO0031365_Nterminal_protein_amino_acid_modification	28	23	2	4.77112	1.92132	0.00974294	1	0.369669
GO0016859_cistrans_isomerase_activity	28	24	2	4.57232	1.91545	0.00999612	1	0.377597
GO0000070_mitotic_sister_chromatid_segregation	172	153	6	2.15168	1.0844	0.0102473	1	0.385379
GO0043933_proteincontaining_complex_organization	1921	1697	35	1.13163	0.479128	0.0103337	1	0.386924
GO0071806_protein_transmembrane_transport	56	50	3	3.29207	1.53652	0.0104402	1	0.389204
GO0044819_mitotic_G1S_transition_checkpoint_signaling	25	24	2	4.57232	1.8905	0.0108624	1	0.403186
GO0016575_histone_deacetylation	24	24	2	4.57232	1.88852	0.0109422	1	0.404387
GO1902117_positive_regulation_of_organelle_assembly	88	82	4	2.67648	1.31556	0.0110171	1	0.4054
GO0006006_glucose_metabolic_process	217	197	10	2.78517	0.993037	0.0111556	1	0.408734
GO0045943_positive_regulation_of_transcription_by_RNA_polymerase_I	26	24	2	4.57232	1.88219	0.011216	1	0.409192
GO0003254_regulation_of_membrane_depolarization	53	52	3	3.16545	1.51845	0.0112864	1	0.41001
GO0006312_mitotic_recombination	25	24	2	4.57232	1.87878	0.0113473	1	0.410474
GO0006706_steroid_catabolic_process	24	24	2	4.57232	1.87575	0.0114645	1	0.412964
GO0022884_macromolecule_transmembrane_transporter_activity	25	24	2	4.57232	1.87419	0.0115236	1	0.41335
GO0007093_mitotic_cell_cycle_checkpoint_signaling	139	118	5	2.32491	1.16727	0.0115874	1	0.413898
GO0044772_mitotic_cell_cycle_phase_transition	418	380	11	1.58828	0.791716	0.0117317	1	0.416712
GO0071826_proteinRNA_complex_organization	174	156	6	2.1103	1.06367	0.0117638	1	0.416712
GO0006090_pyruvate_metabolic_process	129	119	5	2.30537	1.16274	0.0119053	1	0.419982
GO0071495_cellular_response_to_endogenous_stimulus	1501	1278	7	0.300528	-0.966048	0.0121462	1	0.424953
GO0000289_nucleartranscribed_mRNA_polyA_tail_shortening	27	25	2	4.38943	1.8582	0.0121632	1	0.424953
GO0043487_regulation_of_RNA_stability	182	158	6	2.08359	1.05751	0.0122453	1	0.424953
GO2000278_regulation_of_DNA_biosynthetic_process	127	119	5	2.30537	1.15805	0.0122453	1	0.424953
GO0006986_response_to_unfolded_protein	89	83	4	2.64423	1.29483	0.0123087	1	0.425422
GO0019789_SUMO_transferase_activity	25	25	2	4.38943	1.85328	0.0123821	1	0.426235
GO0051205_protein_insertion_into_membrane	63	52	3	3.16545	1.4965	0.0125229	1	0.429349
GO0007167_enzymelinked_receptor_protein_signaling_pathway	962	895	3	0.183915	-1.44828	0.012866	1	0.439347
GO0006910_phagocytosis_recognition	28	25	2	4.38943	1.8405	0.0129718	1	0.441198
GO0005996_monosaccharide_metabolic_process	269	244	11	2.47355	0.909238	0.0130781	1	0.441407
GO0045454_cell_redox_homeostasis	30	25	2	4.38943	1.83861	0.0130814	1	0.441407
GO0061615_glycolytic_process_through_fructose6phosphate	26	25	2	4.38943	1.83131	0.0134022	1	0.448071
GO0140318_protein_transporter_activity	27	25	2	4.38943	1.83045	0.0134423	1	0.448071
GO0046782_regulation_of_viral_transcription	26	25	2	4.38943	1.8296	0.0134819	1	0.448071
GO0018126_protein_hydroxylation	28	25	2	4.38943	1.82945	0.0134888	1	0.448071
GO0000228_nuclear_chromosome	267	201	7	1.91082	0.96348	0.013774	1	0.455771
GO0006403_RNA_localization	137	121	5	2.26727	1.13675	0.0138945	1	0.457981
GO0010971_positive_regulation_of_G2M_transition_of_mitotic_cell_cycle	29	26	2	4.2206	1.81809	0.0140014	1	0.459731
GO0030515_snoRNA_binding	33	26	2	4.2206	1.8118	0.01439	1	0.47068
GO0010389_regulation_of_G2M_transition_of_mitotic_cell_cycle	102	87	4	2.52266	1.26105	0.0146835	1	0.478319
GO1990830_cellular_response_to_leukemia_inhibitory_factor	309	124	13	5.75228	1.12592	0.014801	1	0.478319
GO0007140_male_meiotic_nuclear_division	61	54	3	3.04821	1.45905	0.0148083	1	0.478319
GO0072655_establishment_of_protein_localization_to_mitochondrion	98	86	4	2.55199	1.2589	0.0148668	1	0.478319
GO0002183_cytoplasmic_translational_initiation	27	26	2	4.2206	1.80065	0.0149057	1	0.478319
GO0034644_cellular_response_to_UV	95	86	4	2.55199	1.25765	0.0149597	1	0.478319
GO0071897_DNA_biosynthetic_process	174	162	6	2.03214	1.02509	0.0151151	1	0.480104
GO0019898_extrinsic_component_of_membrane	225	211	7	1.82026	0.948287	0.0152958	1	0.480104
GO0098869_cellular_oxidant_detoxification	29	26	2	4.2206	1.79313	0.0153104	1	0.480104
GO1901616_organic_hydroxy_compound_catabolic_process	59	57	3	2.88778	1.45203	0.0153493	1	0.480104
GO0010955_negative_regulation_of_protein_processing	27	26	2	4.2206	1.79151	0.0153971	1	0.480104
GO1903318_negative_regulation_of_protein_maturation	27	26	2	4.2206	1.79151	0.0153971	1	0.480104
GO0048026_positive_regulation_of_mRNA_splicing_via_spliceosome	33	26	2	4.2206	1.79129	0.0154092	1	0.480104
GO0016831_carboxylyase_activity	30	26	2	4.2206	1.7874	0.0156194	1	0.484881
GO0045727_positive_regulation_of_translation	137	124	5	2.21241	1.11525	0.0157573	1	0.487392
GO0006301_postreplication_repair	28	27	2	4.06429	1.78086	0.0160329	1	0.494127
GO1990823_response_to_leukemia_inhibitory_factor	311	126	13	5.66097	1.11016	0.0162232	1	0.498193
GO0016082_synaptic_vesicle_priming	27	27	2	4.06429	1.77305	0.0163797	1	0.498541
GO0007141_male_meiosis_I	29	27	2	4.06429	1.77414	0.0164004	1	0.498541
GO0048255_mRNA_stabilization	63	55	3	2.99279	1.43507	0.0164098	1	0.498541
GO0043950_positive_regulation_of_cAMPmediated_signaling	30	27	2	4.06429	1.76707	0.0167302	1	0.506475
GO0035925_mRNA_3UTR_AUrich_region_binding	30	27	2	4.06429	1.76553	0.0168213	1	0.507434
GO0019935_cyclicnucleotidemediated_signaling	100	90	4	2.43857	1.23056	0.0171811	1	0.515572
GO0032770_positive_regulation_of_monooxygenase_activity	29	27	2	4.06429	1.75906	0.0172126	1	0.515572
GO0006278_RNAtemplated_DNA_biosynthetic_process	60	55	3	2.99279	1.42206	0.0173817	1	0.515572
GO0007004_telomere_maintenance_via_telomerase	60	55	3	2.99279	1.42206	0.0173817	1	0.515572
GO1904356_regulation_of_telomere_maintenance_via_telomere_lengthening	59	55	3	2.99279	1.42187	0.0173931	1	0.515572
GO0034368_proteinlipid_complex_remodeling	27	27	2	4.06429	1.75217	0.0176505	1	0.518284
GO0034369_plasma_lipoprotein_particle_remodeling	27	27	2	4.06429	1.75217	0.0176505	1	0.518284
GO0007610_behavior	799	765	2	0.143445	-1.688	0.0176667	1	0.518284
GO0005739_mitochondrion	1759	1494	31	1.13849	0.465246	0.0178377	1	0.521453
GO0000791_euchromatin	68	56	3	2.93935	1.41452	0.0179538	1	0.521453
GO0046184_aldehyde_biosynthetic_process	28	27	2	4.06429	1.74685	0.017958	1	0.521453
GO0051726_regulation_of_cell_cycle	1031	930	21	1.23895	0.548963	0.0182004	1	0.525824
GO1990234_transferase_complex	874	757	18	1.30465	0.588521	0.0182317	1	0.525824
GO0140053_mitochondrial_gene_expression	109	92	4	2.38556	1.21656	0.0185552	1	0.532123
GO0000819_sister_chromatid_segregation	188	167	6	1.9713	0.992572	0.0185794	1	0.532123
GO1902751_positive_regulation_of_cell_cycle_G2M_phase_transition	32	28	2	3.91913	1.73544	0.0186371	1	0.532123
GO0006473_protein_acetylation	102	91	4	2.41177	1.21211	0.0188796	1	0.535675
GO0032469_endoplasmic_reticulum_calcium_ion_homeostasis	29	28	2	3.91913	1.73162	0.018887	1	0.535675
GO0099243_extrinsic_component_of_synaptic_membrane	31	29	2	3.78399	1.72602	0.0192184	1	0.54327
GO0031329_regulation_of_cellular_catabolic_process	604	551	14	1.3941	0.6552	0.0193014	1	0.543816
GO0051085_chaperone_cofactordependent_protein_refolding	29	28	2	3.91913	1.72401	0.0194538	1	0.546307
GO0000460_maturation_of_58S_rRNA	35	28	2	3.91913	1.71848	0.0198125	1	0.554555
GO0033260_nuclear_DNA_replication	33	28	2	3.91913	1.71303	0.0201528	1	0.562238
GO0045724_positive_regulation_of_cilium_assembly	32	28	2	3.91913	1.70657	0.0205982	1	0.570966
GO0006270_DNA_replication_initiation	31	28	2	3.91913	1.70657	0.0205994	1	0.570966
GO1901605_alphaamino_acid_metabolic_process	184	170	6	1.93651	0.973737	0.0208995	1	0.577408
GO0050657_nucleic_acid_transport	107	92	4	2.38556	1.18864	0.0212528	1	0.583393
GO0050658_RNA_transport	107	92	4	2.38556	1.18864	0.0212528	1	0.583393
GO0035035_histone_acetyltransferase_binding	30	29	2	3.78399	1.69453	0.0214203	1	0.58472
GO0034708_methyltransferase_complex	107	92	4	2.38556	1.1869	0.0214381	1	0.58472
GO0030030_cell_projection_organization	1731	1591	11	0.37935	-0.714469	0.0215694	1	0.586426
GO0009064_glutamine_family_amino_acid_metabolic_process	62	58	3	2.83799	1.36903	0.0218433	1	0.591712
GO0040011_locomotion	1255	1181	7	0.325212	-0.88309	0.0219024	1	0.591712
GO0002377_immunoglobulin_production	268	131	5	2.09419	1.05607	0.0221085	1	0.59284
GO0051094_positive_regulation_of_developmental_process	1473	1377	9	0.358613	-0.782058	0.022144	1	0.59284
GO1905818_regulation_of_chromosome_separation	67	58	3	2.83799	1.36575	0.0221525	1	0.59284
GO0086010_membrane_depolarization_during_action_potential	31	30	2	3.65786	1.68115	0.0223807	1	0.597076
GO0070585_protein_localization_to_mitochondrion	107	93	4	2.35991	1.17752	0.0224802	1	0.597794
GO0002230_positive_regulation_of_defense_response_to_virus_by_host	33	29	2	3.78399	1.68016	0.0225477	1	0.597794
[truncated: 169 more rows]

## Sheet: Supplementary Table S5
term_name	n_term	n_term_background	n_overlap	odds_ratio	estimate	p	bonferroni	fdr
[truncated: 588 more rows]

[truncated: 4 more sheets: Supplementary Table S6, Supplementary Table S7, Supplementary Table S8, Supplementary Table S9]
